# Supplementary material for: Evaluation of diagnostic techniques for early detection of heartworm in experimentally infected dogs: identification of Dirofilaria immitis-derived microRNA in the initial 28 weeks post-inoculation
Source: Parasit Vectors. 2024 Jun 13;17:258. doi: 10.1186/s13071-024-06337-y (PMC11177477; doi:10.1186/s13071-024-06337-y)
Supplement: Supplementary file 1 — Supplementary Material 1. [file 13071_2024_6337_MOESM1_ESM.xlsx]

## Sheet: Sheet1
Pre-miRNA Index	miRNA_Index	miR_name	miR_seq	len	genomeID	strand	start	end	pre-miRNA_seq	#mir/MIR	mirIDs,	rep_mirID	rep_mirSeq	rep_miRID	rep_miRSeq	type	Sequence in miRbase	group	SS	hairpinLen	CG%	dG	I0(raw)	I1(raw)	I2(raw)	I3(raw)	I4(raw)	I5(raw)	I6(raw)	I7(raw)	J0(raw)	J1(raw)	J2(raw)	J3(raw)	J4(raw)	J5(raw)	J6(raw)	J7(raw)	M0(raw)	M1(raw)	M2(raw)	M3(raw)	M4(raw)	M5(raw)	M6(raw)	M7(raw)	I0(norm)	I1(norm)	I2(norm)
1	1	bma-miR-2c_1ss20TC	CATCACAGCACGATTCGGCCC	21	Cont.0072	+	1495360	1495439	caaatctcgtgagccgtatcggctttgtggtacattgtaatttgaatatgCATCACAGCACGATTCGGCCCgcgaaatgt	1	bma-mir-2c,	bma-mir-2c	caaatctcgtgagccgtatcggctttgtggtacattgtaattcggttatgCATCACAGCACGATTCGGCTCgcgaagtgttaatttttcat	bma-miR-2c	CATCACAGCACGATTCGGCTC	3'	Diff	gp1	......(((((.((((.((((((..((((((.(((............))).)))))))).)))).)))).))))).....	69	46.2	-27.9	0	0	0	0	0	0	0	9	0	0	0	0	0	0	0	0	0	0	0	0	0	0	0	25	0	0	0
2	2	bma-miR-2a_R+1	TATCACAGCCAGCTTTGATGTG	22	Cont.0082	-	29511	29601	ttctccaacacgtcaaagtggtcggtgatgtgtcgctaaatgaaattcaTATCACAGCCAGCTTTGATGTGttgtgcgcttgtcgtcccat	1	bma-mir-2a,	bma-mir-2a	ttctccgacacgtcaaagtggtcagtgatgtgtcgcaaaatgaaattcaTATCACAGCCAGCTTTGATGTgttgtgcgcttgtcgacccat	bma-miR-2a	TATCACAGCCAGCTTTGATGT	3'	Diff	gp1	.....(((((((((((((((((..((((((((...............)))))))).)))).))))))))))))).................	69	46.2	-32.5	0	0	0	0	0	0	0	45	0	0	0	0	0	0	0	5	0	0	0	0	0	0	0	27	0	0	0
3	3	bma-lin-4	TCCCTGAGACCTCTGCTGCGA	21	Cont.0085	-	1292548	1292637	aaagaaagtttgtgaccttcTCCCTGAGACCTCTGCTGCGAcagtacgtggcgtcacagcaagagcacctcagggtccaggtcctttcga	1	bma-lin-4,	bma-lin-4	aaagaaagcttgcgaccttcTCCCTGAGACCTCTGCTGCGAcagtacgtggcgtcacagcaagagtacctcagggtccaggtcctttcga	bma-lin-4	TCCCTGAGACCTCTGCTGCGA	5'	Yes	gp1	...(((((.....(((((...(((((((..((((((((.(((.((.....))))).)))).))))...)))))))...))))))))))..	85	54.4	-38.6	0	0	0	0	0	0	0	5	0	0	0	0	0	0	0	0	0	0	0	0	0	0	0	0	0	0	0
4	4	bma-miR-7_1ss10TA	TGGAAGACTAGTGATTTTGTTGT	23	Cont.0005	-	477102	477185	aaagctgaccaggTGGAAGACTTGTGATTTTGTTGTttatacctattcaacaacagcaaatccgagctctccacccggaggcat	1	bma-mir-7,	bma-mir-7	aaaagttaaagctgaccaggTGGAAGACTTGTGATTTTGTTGTttatacattttcagcaacagcaaatccgagctctccacccggaggcat	bma-miR-7	TGGAAGACTTGTGATTTTGTTGT	5'	Diff	gp1	...(((..((.(((((.(((((((.((((((((((((...........)))))))..))))))))).)))))))).)).)))..	79	45.2	-30.4	576	187	167	145	94	170	63	456	446	5550	1558	244	219	2851	337	3743	837	426	1469	367	6431	317	6465	2988	558.379	214.844	144.612
5	5	bma-let-7_R-1	TGAGGTAGTAGGTTGTATAGT	21	Scaff.0069	-	755396	755500	aatggtagcttgctcgaTGAGGTAGTAGGTTGTATAGTtatgagttgtatcatatcggagaaactgtccagcctgctagcttgccgtgcgggtccatcacccgtc	1	bma-let-7,	bma-let-7	atgctaacgaccctgaatgatagcttgctcgaTGAGGTAGTAGGTTGTATAGTTatgagttgtaccataatcggagaaactgtccagcctgctagcttgccgtgcgggtctatcatccgtcccc	bma-let-7	TGAGGTAGTAGGTTGTATAGTT	5'	Diff	gp1	.((((..((..((.((..(((.((((((((((.((((((((((......)))))........))))).)))))))))).)))..)).))..))))))........	96	49.5	-38.7	113380	122331	101900	232968	22712	27994	26139	20737	56931	419582	235602	136952	22726	123265	17213	121148	76785	480287	102008	70872	87996	14989	76805	97604	109912	140546	88239.5
6	6	bma-miR-9-5p_L-1	TTTGGTTATCTAGCTGTATGA	21	Cont.0005	-	1160183	1160267	gtattgaaactttacTTTGGTTATCTAGCTGTATGAgtaaattattagcttcataaagctaggttaccaaagctaagcacaatac	1	bma-mir-9,	bma-mir-9	gtattgcaactttaCTTTGGTTATCTAGCTGTATGAgtaagttactggcttcATAAAGCTAGGTTACCAAAGCTaagcacaatac	bma-miR-9-5p	CTTTGGTTATCTAGCTGTATGA	5'	Diff	gp1	((((((...(((..(((((((.((((((((.(((((((.........)).))))).)))))))).)))))))..)))..))))))	85	31.8	-31	0	0	0	0	0	0	0	17	0	0	0	0	0	0	0	0	7	0	0	0	0	0	0	0	0	0	0
7	7	bma-miR-34	TGGCAGTGTGGTTAGCTGGTTGT	23	Scaff.0070	-	585663	585763	acgggggttaccggTGGCAGTGTGGTTAGCTGGTTGTcagcataccggacaacggctatcgtcactgccgtcccggttttcctcaagttcagcatctttct	1	bma-mir-34,	bma-mir-34	ccaaatacggggatttaccgggTGGCAGTGTGGTTAGCTGGTTGTcagcatatcggacaacggctatcatcactgccgtcctggttttcctaaagttcagcatcttcctgt	bma-miR-34	TGGCAGTGTGGTTAGCTGGTTGT	5'	Yes	gp1	..(((((..(((((((((((((((((.(((((.(((((.........)))))))))))))).))))))))..)))))..))))).................	82	55.4	-44.3	0	0	94	0	0	0	0	67	0	0	0	0	0	0	0	26	0	0	0	0	0	0	0	179	0	0	81.3986
8	8	bma-miR-45_R-1	CGACTAGAGGAACATTCAGCA	21	Cont.0085	+	4193357	4193453	ttaaaaccaaataccattctggatgtttctttgagtcatatgttaaattaaatataccttaCGACTAGAGGAACATTCAGCAtggttatggtttcag	1	bma-mir-45,	bma-mir-45	gatcgtaaaactaagtaccattctggatgtttctctgagtcatatgtcaaatttatatatctaCGACTAGAGGAACATTCAGCATtggttatggtttgcttatataca	bma-miR-45	CGACTAGAGGAACATTCAGCAT	3'	Diff	gp1	...((((((...(((((.((((((((((((((.((((.((((((......))))))......)))))))))))))))))).)))))..))))))...	91	32	-33.9	0	0	0	0	0	0	0	9	0	0	0	0	0	0	0	0	0	0	0	0	0	0	0	31	0	0	0
9	9	bma-miR-49	AAGCACCATGTGAAGCTGCTCT	22	Cont.0144	-	314764	314876	aagattcaggacagctagtagcttcatgtgtgttcttcgttgataagtacactcgttgtattgattgatatattcgAAGCACCATGTGAAGCTGCTCTctgatcttggatgaa	1	bma-mir-49,	bma-mir-49	catctcaaaagccaggacggtcagtagcttcatatgtgttcttcgttgataagtacactttgttgtattgaaaatgatattcgAAGCACCATGTGAAGCTGCTCTctgaccttggatgaatttccgtag	bma-miR-49	AAGCACCATGTGAAGCTGCTCT	3'	Yes	gp1	...(((((((((((..((((((((((..((.((.((((((..((.((((((.....)))))).))..)......))))).))))..))))))))))..))).))))))))...	107	39.8	-43.6	0	0	0	0	0	0	0	31	0	0	0	0	0	0	0	0	0	0	0	0	0	0	0	0	0	0	0
10	10	bma-miR-50	TGATATGTCTGATATTCTTGGGTT	24	Cont.0070	+	88809	88898	gcacttcctgcatatgcagtgtTGATATGTCTGATATTCTTGGGTTgtgcaaagtcaaCCAGCATCTCAGACGTATCGACcactgtgtat	1	bma-mir-50,	bma-mir-50	gcacttcctgcatatgcagtgtTGATATGTCTGATATTCTTGGGTTgtgcaaagtcaaccagcatctcagacgtatcggccactgtgtatt	bma-miR-50	TGATATGTCTGATATTCTTGGGTT	5'	Yes	gp1	(((.....))).((..((((((((((((((((((.((.((..(((((........))))))).)).)))))))))))))).))))..)).	77	44.4	-36.6	0	0	0	0	0	0	0	1087	0	0	0	0	0	0	0	78	0	0	0	0	0	0	0	648	0	0	0
10	11	bma-mir-50-p3_1ss21GA	CCAGCATCTCAGACGTATCGAC	22	Cont.0070	+	88809	88898	gcacttcctgcatatgcagtgtTGATATGTCTGATATTCTTGGGTTgtgcaaagtcaaCCAGCATCTCAGACGTATCGACcactgtgtat	1	bma-mir-50,	bma-mir-50	gcacttcctgcatatgcagtgtTGATATGTCTGATATTCTTGGGTTgtgcaaagtcaaccagcatctcagacgtatcggccactgtgtatt	bma-mir-50-p3	ccagcatctcagacgtatcggc	3'	New	gp1	(((.....))).((..((((((((((((((((((.((.((..(((((........))))))).)).)))))))))))))).))))..)).	77	44.4	-36.6	0	0	0	0	0	0	0	0	0	0	0	0	0	0	0	0	0	0	0	0	0	0	0	13	0	0	0
11	12	bma-miR-57	TACCCTGTGGTACCGAGCTGTGTCT	25	Cont.0071	+	1724666	1724750	tgagcctgttcttcTACCCTGTGGTACCGAGCTGTGTCTgagtgtaagcaaacacaatcggtcactgggtaaatgacctcgctct	1	bma-mir-57,	bma-mir-57	ctttttgagcttgttcgtcTACCCTGTGGTACCGAGCTGTGTCTgagtgataagcaaacacgatcggtcactgggtaaaggaccttgctct	bma-miR-57	TACCCTGTGGTACCGAGCTGTGTCT	5'	Yes	gp1	.((((....((...(((((.(((..(((((..(((((.((........)).))))).)))))))).)))))...))....)))).	83	50.6	-30.1	0	0	0	0	0	0	0	28	0	0	0	0	0	0	0	5	0	0	0	0	0	0	0	26	0	0	0
12	13	bma-miR-60_L-1R-3	TATTATGCACATTTTCATGC	20	Cont.0085	-	838488	838599	atatatataacttgttacatgcttagcatcaaattgtgcataaaatcgtaaaattatcctattatagtgaTATTATGCACATTTTCATGCaaagcatttcaagtttatgccg	1	bma-mir-60,	bma-mir-60	tcagtgcttagcattgaactgtgcataaaatccaatcatttcttatagtgATATTATGCACATTTTCATGCAAAgcattcaagt	bma-miR-60	ATATTATGCACATTTTCATGCAAA	3'	Diff	gp1	...((((.((((((....((((((.((((.(((.(((((((((.((((((.(((......))).)).)))).))))))))).))).)))).))))))..))))))))))...	106	27.7	-32.8	0	0	0	0	0	0	0	6	0	0	0	0	0	0	0	0	0	0	0	0	0	0	0	0	0	0	0
13	14	bma-miR-71_R+2	TGAAAGACATGGGTAGTGAGA	21	Cont.0082	-	32844	32934	agcatgctgtgtgtcggtggTGAAAGACATGGGTAGTGAGAcgttagaatttgaaggtcgTATCACTATTCTGTTTTTCGCCtcgtatcac	2	bma-mir-71,asu-mir-71,	bma-mir-71	agcatgctgtgtgtcggtggTGAAAGACATGGGTAGTGAgacgttagaatttcaaggtcgtatcactattctgtttttcgcctcgtatcac	bma-miR-71	TGAAAGACATGGGTAGTGA	5'	Diff	gp1	........(((...(((.(((((((((((.(..(((((((((.((........)).)))...))))))..)))))))))))))))...)))	83	45.1	-32.8	0	0	5	0	0	0	0	5538	0	0	0	0	0	0	0	653	0	0	0	0	0	0	11	6775	0	0	4.32971
13	15	asu-miR-71-3p	TATCACTATTCTGTTTTTCGCC	22	Cont.0082	-	32844	32934	agcatgctgtgtgtcggtggTGAAAGACATGGGTAGTGAGAcgttagaatttgaaggtcgTATCACTATTCTGTTTTTCGCCtcgtatcac	2	bma-mir-71,asu-mir-71,	asu-mir-71	gggaatgtggTGAAAGACATGGGTAGTGAGACGttacattgagtcgTATCACTATTCTGTTTTTCGCCtcgtatcctcg	asu-miR-71-3p	TATCACTATTCTGTTTTTCGCC	3'	Yes	gp1	........(((...(((.(((((((((((.(..(((((((((.((........)).)))...))))))..)))))))))))))))...)))	83	45.1	-32.8	0	0	0	0	0	0	0	0	0	0	0	0	0	0	0	0	0	0	0	0	0	0	0	9	0	0	0
14	16	bma-miR-72_1ss11TC	AGGCAAGATGCTGGCATAGCTGA	23	Cont.0071	-	7515826	7515937	cgcgggacaAGGCAAGATGTTGGCATAGCTGAatgtaatgatgattgggctcataattttgatccaaatcaacttgcactgaatttcagccgtgctacattaggccatctct	9	bma-mir-72,asu-mir-72,hco-mir-72,hpo-mir-72,str-mir-72,cel-mir-72,crm-mir-72,ppc-mir-72,prd-mir-72,	bma-mir-72	tcatgggacacgggacaAGGCAAGATGTTGGCATAGCTGAacatgataacgattaggctctagtttagagcctaatcaatttgcatagagcttcagcagtgccacattaggccat	bma-miR-72	AGGCAAGATGTTGGCATAGCTGA	5'	Diff	gp1	...((((...(((..((((.(((((..(((((((((((...(((((.((.(((......))).)).)))))..)))))......))))))..)))))))))..))).)))).	108	43.8	-37.8	0	0	0	0	0	0	0	14	0	6	0	0	0	0	0	0	45	0	10	0	0	0	0	0	0	0	0
15	17	bma-miR-81_R+1	TGAGATCATTGTGAAAGCTATT	22	Scaff.0068	-	1278868	1278955	ggtgagggcagtaggccttcaccgtgatctacagaatgctgtcatattgagtcTGAGATCATTGTGAAAGCTATTtgccttctaccgt	1	bma-mir-81,	bma-mir-81	ggtgggggcagtaggccttcaccatgatctacagaatgctatcattttgagtcTGAGATCATTGTGAAAGCTATttgccttctaccgtctc	bma-miR-81	TGAGATCATTGTGAAAGCTAT	3'	Diff	gp1	(((((((((((..(((.(((((..((((((.((((................))))))))))..))))).)))..)))))))).)))..	86	46.6	-37.2	0	0	0	0	0	0	0	2057	0	0	0	0	0	0	0	273	0	0	0	0	0	0	5	2524	0	0	0
16	18	bma-miR-86	TAAGTGAATGCTTTGCCACAGTCT	24	Cont.0039	-	1703727	1703844	tgatgctaggtgagctggccagtTAAGTGAATGCTTTGCCACAGTCTtagaaattgattaagctgggctaaggttcacttaggctggacgctataaccacagagcaaacatcccttac	4	bma-mir-86,asu-mir-86,hpo-mir-86,prd-mir-86,	bma-mir-86	tgatgctaggtgagctggccagtTAAGTGAATGCTTTGCCACAGTCTtagaaattgattaagctgggctaaggttcacttaggctggacgctataaccgcagagcaaacatcccttactcatgcctgcaagtgc	bma-miR-86	TAAGTGAATGCTTTGCCACAGTCT	5'	Yes	gp1	...((((..((((((...((((((((((((((.(((.(((.(((.(((((.......))))))))))).))))))))))))).))))..))).....)))..))))............	103	45.8	-40.5	0	0	0	0	0	0	0	33	0	0	0	0	0	0	0	0	0	0	0	0	0	0	0	20	0	0	0
17	19	bma-miR-87a_R+1	GTGAGCAAAGTTTCAGGTGTTC	22	Cont.0072	-	3164107	3164196	agtgctcggcgcctgggacttcgactcaacctaagtattttcaagcatagGTGAGCAAAGTTTCAGGTGTTCgagcgccttcgcattttc	1	bma-mir-87a,	bma-mir-87a	agtgctcggcgcctgggacttcgactcaacctaagtattttcaagtgtagGTGAGCAAAGTTTCAGGTGTTcgagcgccttcgcattttcc	bma-miR-87a	GTGAGCAAAGTTTCAGGTGTT	3'	Diff	gp1	.((((((((((((((..((((...((((.((((.((........)).))))))))..))))..)))))).))))))))............	77	50	-40.5	0	0	0	0	0	0	0	11	0	0	0	0	0	0	0	0	0	0	0	0	0	0	0	0	0	0	0
18	20	bma-miR-92_R+1_1ss10CT	TATTGCACTTGTCCCGGCCTG	21	Cont.0006	-	1709095	1709189	tgcactagtcagtcaggtcgagtcgtttgcactattcagacagaagttcattatttggcgaTATTGCACTCGTCCCGGCCTGagtgttagttgct	1	bma-mir-92,	bma-mir-92	catactgcactaatcagtcaggtcgagtcgtttgcactattcagacagaagttcatcatttggcgaTATTGCACTCGTCCCGGCCTgagtgttagctgctattat	bma-miR-92	TATTGCACTCGTCCCGGCCT	3'	Diff	gp1	.(((((((.((.((((((((...((..((((.((((....((((.........))))..)))).))))..))...)))))))).))))))).)).	93	47.4	-31.8	25869	19806	22230	47201	24415	25172	18732	31726	18336	29392	40969	24986	15566	19066	18680	23358	8671	33323	23223	19611	33707	15809	38305	15052	25077.6	22755	19249.9
19	21	bma-miR-100c_R+1_1ss12CT	AACCCGTAGAATTGAAATCGTGT	23	Scaff.0115	+	881281	881372	acctccatcgttttcgatcAACCCGTAGAATTGAAATCGTGTttgattttggtaacacgattctattctcggtagattgcttgcgtggattt	1	bma-mir-100c,	bma-mir-100c	gttttcgatcAACCCGTAGAACTGAAATCGTGtttgatttttgcaacacgattctgttctcgggtcgattgcttgc	bma-miR-100c	AACCCGTAGAACTGAAATCGTG	5'	Diff	gp1	...((((.(((...(((((...(((.(((((.(.(((((((((..........)))))))))).))))))))..)))))...)))))))...	86	40.2	-30.1	0	0	0	0	0	0	0	351	0	0	0	0	0	0	0	13	0	0	0	0	0	0	0	246	0	0	0
20	22	bma-miR-100a_R+1	AACCCGTAGTTTCGAACATGTGT	23	Bmal_v3_scaffold84	-	109699	109789	cggcatggcggctgtcggttAACCCGTAGTTTCGAACATGTGttgatatattagataacacatgtcggttctcgggtcaattgcttactag	2	bma-mir-100a,hpo-mir-71,	bma-mir-100a	cggcatggcggctgtcggttAACCCGTAGTTTCGAACATGTGttgatatattagataacacatgtcggttctcgggtcaattgcttactag	bma-miR-100a	AACCCGTAGTTTCGAACATGTG	5'	Diff	gp1	.((((.(((....))).....(((((.((..(((.((((((((((..........)))))))))))))..)))))))....))))......	56	46.2	-28.4	0	0	0	0	0	0	0	1305	0	0	0	0	0	0	0	91	0	0	0	0	0	0	0	1380	0	0	0
21	23	bma-miR-100b_R-1_1ss16AT	AACCCGTAGATCCGATCTTGT	21	Scaff.0069	-	755641	755731	gtgtgaggtagcccgcggtcAACCCGTAGATCCGAACTTGTgttgagattttctttcgaacatgagctcggcactcgggtagactgcgtgt	1	bma-mir-100b,	bma-mir-100b	gtgtgaggtagcacacggtcAACCCGTAGATCCGAACTTGTGttgagattttcttccgaacatgaggtcggcattcgggtagactgcgtgt	bma-miR-100b	AACCCGTAGATCCGAACTTGTG	5'	Diff	gp1	..........((.(((((((.(((((.((..((((.((..((((((((.....)))).))))..)).))))..))))))).))))))).))	81	53.8	-38.7	90	54	387	96	58	92	26	1077	83	360	175	11	101	233	262	1012	821	202	120	87	1194	69	543	1245	87.2468	62.0404	335.12
22	24	bma-miR-100d_R+1	TACCCGTAGCTCCGAATATGTGT	23	Scaff.0115	+	3383716	3383808	tatgttggtgtatgaccTACCCGTAGCTCCGAATATGTGTggaacagattgcgcaacACATATCGGTCCACGGGAAAGtcacacattgactga	1	bma-mir-100d,	bma-mir-100d	tgttggtgtgtgaccTACCCGTAGCTCCGAATATGTGtgggacaaattgcacaacacatatcggtccacgggaaagccacacattgactga	bma-miR-100d	TACCCGTAGCTCCGAATATGTG	5'	Diff	gp1	...((..((((.((((...(((((....(((.((((((((...............)))))))))))...)))))...)))).))))..))...	87	47.3	-34.4	0	0	0	0	0	0	0	3425	0	0	0	0	0	0	0	436	0	0	0	0	0	0	0	3274	0	0	0
22	25	bma-mir-100d-p3	ACATATCGGTCCACGGGAAAG	21	Scaff.0115	+	3383716	3383808	tatgttggtgtatgaccTACCCGTAGCTCCGAATATGTGTggaacagattgcgcaacACATATCGGTCCACGGGAAAGtcacacattgactga	1	bma-mir-100d,	bma-mir-100d	tgttggtgtgtgaccTACCCGTAGCTCCGAATATGTGtgggacaaattgcacaacacatatcggtccacgggaaagccacacattgactga	bma-mir-100d-p3	acatatcggtccacgggaaag	3'	New	gp1	...((..((((.((((...(((((....(((.((((((((...............)))))))))))...)))))...)))).))))..))...	87	47.3	-34.4	0	0	0	0	0	0	0	0	0	0	0	0	0	0	0	0	0	0	0	0	0	0	0	8	0	0	0
23	26	bma-miR-124_R-1	TAAGGCACGCGGTGAATGCCA	21	Scaff.0069	+	885431	885522	caaaggacgtctcgctttcaccggtgaccttggtttgttatgcttagtatacTAAGGCACGCGGTGAATGCCAaacgttctattgctacacc	1	bma-mir-124,	bma-mir-124	caaaggacgtctcgctttcaccggtgaccttggtttgttatgtttagtacTAAGGCACGCGGTGAATGCCAAacgttctcttgctatacct	bma-miR-124	TAAGGCACGCGGTGAATGCCAA	3'	Diff	gp1	((((((((((...((.((((((((((.(((((((.(..((....))..).)))))))))).))))))).))...))))))).))).......	85	47.8	-35.6	0	0	0	0	0	0	0	28	0	0	0	0	0	0	0	0	7	0	0	0	0	0	0	31	0	0	0
24	27	bma-miR-133_R+1_1ss21AG	TTGGTCCCCTTCAACCAGCTGT	22	Cont.0070	-	2038346	2038435	cccgagtatttacatacctggttgtagtcggactaaattgttatgttttctgaatcaaTTGGTCCCCTTCAACCAGCTATgtttctcctc	2	bma-mir-133,asu-mir-133,	bma-mir-133	ttgattggacaaggtatgctatgacggacatttacatacctggttgtagtcgaaccaaattgttatatttttaaaatcaaTTGGTCCCCTTCAACCAGCTAtgtttctcctcctgtaaacatctagttaa	bma-miR-133	TTGGTCCCCTTCAACCAGCTA	3'	Diff	gp1	...(((.....(((((.(((((((.((..(((((((.(((...............)))))))))).)).))))))).)))))..)))...	84	41.1	-26.8	8	0	142	0	0	0	0	11	18	0	8	0	0	0	0	13	37	0	0	0	0	0	0	39	7.75527	0	122.964
25	28	bma-miR-228	AATGGCACTAGATGAATTCACGG	23	Scaff.0069	-	1216497	1216577	gcacatactcAATGGCACTAGATGAATTCACGGttcttgtcctatccgtgcattcgccagttccatagagctgtgcaagta	1	bma-mir-228,	bma-mir-228	tgctggcacatactcAATGGCACTAGATGAATTCACGGttcacctctcctatccgtgtattcgccagttccatagagctgtgcaagta	bma-miR-228	AATGGCACTAGATGAATTCACGG	5'	Yes	gp1	(((((..(((.((((.(((...(((((.(((((............))))).)))))..))).)))).))).))))).....	76	46.9	-27.1	0	0	0	0	0	0	0	231	0	0	0	0	0	0	0	25	0	0	0	0	0	0	0	216	0	0	0
26	29	bma-miR-234_R+3	TTATTGCTTGAGAATACAAAT	21	Cont.0071	-	5979894	5979995	ggttcgcttgggaataggtattctccagtaatgacattgaaattgaagcgattgTTATTGCTTGAGAATACAAATtgtcaaatcagaacccaacaactgcca	1	bma-mir-234,	bma-mir-234	ggttcgcttgggaataggtattctccagtaatgacattgaaattgaagcgattgTTATTGCTTGAGAATACAaattgtcaaagagaaccgagtacctgcca	bma-miR-234	TTATTGCTTGAGAATACA	3'	Diff	gp1	(((((..(((..(((..((((((((.(((((((((((((.........))).)))))))))).))))))))..)))..)))....)))))............	90	38.2	-31.7	0	0	0	0	0	0	0	11	0	0	0	0	0	0	0	0	0	0	0	0	0	0	0	0	0	0	0
27	30	bma-miR-239-5p	TTTGTACTTCGGCTAAGGTGCTG	23	Scaff.0070	-	2756515	2756620	catagctaggccctttgtgaagcTTTGTACTTCGGCTAAGGTGCTGctacggttatgggacaacaccttggttaggtacaatgctcaacatatcggcttccttccc	1	bma-mir-239,	bma-mir-239	catagctaggccctttgtgaagcTTTGTACTTCGGCTAAGGTGCTGctacggttacgggacaACACCTTGGCTAGGTACAATGCtcaacatatcggctaccttccct	bma-miR-239-5p	TTTGTACTTCGGCTAAGGTGCTG	5'	Yes	gp1	.......(((((...(((..(((.((((((.(..(((((((((.((((.((....)))).)).)))))))))..))))))).)))..)))....))))).......	92	49.1	-34.9	0	0	0	0	0	0	0	78	0	0	0	0	0	0	0	0	0	0	0	0	0	0	0	47	0	0	0
28	31	bma-miR-252	CTAAGTAGTAGTGCCGCAGGTAA	23	Scaff.0070	-	3319204	3319289	caaggacgcgtcattCTAAGTAGTAGTGCCGCAGGTAAcaacaattgagtttacctgctctctgctacttaacatgactgtccata	4	bma-mir-252,asu-mir-252,ppc-mir-252,prd-mir-252,	bma-mir-252	acaatcctcaaggataagtcattCTAAGTAGTAGTGCCGCAGGTAAcaacaattgagtttacctgttctctgctacttaacatgaccatccatgcttgaacactt	bma-miR-252	CTAAGTAGTAGTGCCGCAGGTAA	5'	Yes	gp1	...(((((.(((((..((((((((((....((((((((..((......))))))))))...))))))))))..))))))))))...	80	44.2	-37.8	0	0	0	0	0	0	0	0	0	0	0	0	0	0	0	0	0	0	0	0	0	0	0	7	0	0	0
29	32	bma-miR-279_R+1	TGACTAGAACCATACTCAGCT	21	Cont.0072	+	1492698	1492773	gctcgtagctgagcatggttcttagtcatgtgacatagaaacggattcaTGACTAGAACCATACTCAGCTatgcga	2	bma-mir-279,ppc-mir-279,	bma-mir-279	tcattcgtagctgagcatggttcttagtcatgtggcatgtaagagattcaTGACTAGAACCATACTCAGCtatgtgacccggcattcttaa	bma-miR-279	TGACTAGAACCATACTCAGC	3'	Diff	gp1	...((((((((((.((((((((.(((((((.................))))))))))))))).))))))))))...	70	44.7	-35.7	0	0	0	0	0	0	0	658	0	0	0	0	0	0	0	129	0	0	0	0	0	0	0	1151	0	0	0
30	33	bma-miR-281-5p_1ss11TC	AAGAGAGCCACCTGTTGACAGT	22	Cont.0039	-	11855947	11856071	aaaaatattgtccaaatggtaaatgcagacgactAAGAGAGCCACCTGTTGACAGTcgtatattgtaacTGTCATGGAGTTGCTCTCTTTatatgtctgtgttctaagccatcttcaatattcat	3	bma-mir-281,asu-mir-46,prd-mir-46,	bma-mir-281	ggtgaacgcagacgacaAAGAGAGCCATCTGTTGACAGTcatatattgcaacTGTCATGGAATTGCTCTCTTTAcatgcctgtgttctaag	bma-miR-281-5p	AAGAGAGCCATCTGTTGACAGT	5'	Diff	gp1	...(((((((.....(((((.((..((((((...((((((((.(((..(.((((((..(.....)..)))))))..).)).))))))))....))))))..))....)))))...)))))))...	119	36.8	-43.2	0	0	0	0	0	0	0	0	0	0	0	0	0	0	0	7	0	0	0	0	0	0	0	0	0	0	0
30	34	bma-miR-281-3p_R-1	TGTCATGGAATTGCTCTCTTT	21	Cont.0039	-	11855947	11856071	aaaaatattgtccaaatggtaaatgcagacgactAAGAGAGCCACCTGTTGACAGTcgtatattgtaacTGTCATGGAGTTGCTCTCTTTatatgtctgtgttctaagccatcttcaatattcat	3	bma-mir-281,asu-mir-46,prd-mir-46,	bma-mir-281	ggtgaacgcagacgacaAAGAGAGCCATCTGTTGACAGTcatatattgcaacTGTCATGGAATTGCTCTCTTTAcatgcctgtgttctaag	bma-miR-281-3p	TGTCATGGAATTGCTCTCTTTA	3'	Diff	gp1	...(((((((.....(((((.((..((((((...((((((((.(((..(.((((((..(.....)..)))))))..).)).))))))))....))))))..))....)))))...)))))))...	119	36.8	-43.2	0	0	0	0	0	0	0	0	0	0	0	0	0	0	0	0	0	0	0	0	0	0	0	41	0	0	0
31	35	bma-miR-307_R-5	TCACAACCTCCTTGAGTAA	19	Cont.0039	-	2331909	2332024	attataaggttatacggcgttcagcttactcggatggttgtatgatgttttcagaaatctatttaaattcaTCACAACCTCCTTGAGTAAgcagattgctttcgtagccttatcca	3	bma-mir-307,hco-mir-307,hpo-mir-307,	bma-mir-307	ctgaaaaggttgcatggcgttcagcttactcagctggttgtatgatgttatccggaattccttcagttcaTCACAACCTCCTTGAGTAAGCGGActgctttcttaacctttcgtcccc	bma-miR-307	TCACAACCTCCTTGAGTAAGCGGA	3'	Diff	gp1	...((((((((((..(((..((.(((((((((((.((((((..((((..((.(((......))).))..)))))))))))))..)))))))).))..)))...))))))))))...	110	37.1	-40.6	0	0	0	0	0	0	0	5	0	0	0	0	0	0	0	0	0	0	0	0	0	0	0	23	0	0	0
32	36	bma-miR-5360_R-1	ACGAATCGTCGAATCGGATGTCT	23	Scaff.0070	+	1155920	1155999	tgaccaaagaACGAATCGTCGAATCGGATGTCTgtgttaattagccagagaaattcgaatcgacattcgacctgtggtca	1	bma-mir-5360,	bma-mir-5360	tgaccaaagaACGAATCGTCGAATCGGATGTCTGagttaattagtcagagaaattcgaatcgacattcgacctgtggtcac	bma-miR-5360	ACGAATCGTCGAATCGGATGTCTG	5'	Diff	gp1	.(((((.((..(((((.(((((.((((((.((((.(((....)))))))...)))))).))))))))))..)).))))).	78	43.8	-32.4	0	0	0	0	0	0	0	307	0	0	0	0	0	0	0	32	0	0	0	0	0	0	0	196	0	0	0
33	37	bma-miR-5364	CGAGGTATTGTTTATTGGCTGA	22	Cont.0085	+	3024231	3024328	atcgatggttaagcgattcagctaataaacgttacttcagcttgattgcatataaatgcCGAGGTATTGTTTATTGGCTGAatgctattactatcaaa	1	bma-mir-5364,	bma-mir-5364	ttcttctttccattcttttcctttcatcgtcaattgtagcacggttaagcaattcagctaataaacactacttctgcttgatgcgtacaggtgcCGAGGTATTGTTTATTGGCTGAgtgctatacctccagtattcatcg	bma-miR-5364	CGAGGTATTGTTTATTGGCTGA	3'	Yes	gp1	...((((((..(((.(((((((((((((((..((((((.((................)).))))))..))))))))))))))))))...))))))...	92	34.7	-38.7	0	0	0	0	0	0	0	9	0	0	0	0	0	0	0	0	0	0	0	0	0	0	0	0	0	0	0
34	38	bma-miR-5841-3p_R-1	TTTGGCACCATTCAGACCACT	21	Cont.0072	+	1495577	1495665	aatgtgtggaggagtagtggcctggattttgtccaaagcgttaaaagatagcTTTGGCACCATTCAGACCACTacacctatctcacttt	1	bma-mir-5841,	bma-mir-5841	tacctacgtgaagtattctgaatgctgtaattgttttatttaaattatgggagtaATGGCCTGGATTTTGTCCAAAGCgttgtaatacagcTTTGGCACCATTCAGACCACTAcacctaatttcacctttatacc	bma-miR-5841-3p	TTTGGCACCATTCAGACCACTA	3'	Diff	gp1	...(((.(((((.(((((((.((((((..((.(((((((...........)))))))))..)))))).))))))).))).)).)))...	83	43.8	-38.2	0	0	0	0	0	0	0	5	0	0	0	0	0	0	0	0	0	0	0	0	0	0	0	0	0	0	0
35	39	bma-miR-5843	ATGAGCAACTTTGCCTTCGTTGA	23	Scaff.0070	-	3173418	3173513	cggtgaggggcacgttcgtcATGAGCAACTTTGCCTTCGTTGAggataattgacatcaacttggctctgctgctcaagatgacagtcccctcaatc	1	bma-mir-5843,	bma-mir-5843	tcacagagaatggtgcgtttatcATGAGCAACTTTGCCTTCGTTGAgggtaattgacatcaacttggctctgctgctcaagatgacggtgcccttcacttcctct	bma-miR-5843	ATGAGCAACTTTGCCTTCGTTGA	5'	Yes	gp1	...(((((((.((..(((((.((((((.....(((...(((((............)))))..))).....)))))).)))))..)))))))))...	90	51	-39.1	0	0	0	0	0	0	0	53	0	0	0	0	0	0	0	0	0	0	0	0	0	0	0	31	0	0	0
36	40	bma-miR-5845_L-1_1ss10CT	TTTTGTATTAGTAAACCGGAAT	22	Bmal_v3_scaffold6	+	1914693	1914798	agaatgactggaacagatgtatttcggttttaagatacaaaaccatgcatctggaaatgATTTTGTATCAGTAAACCGGAATctatccgtgacaaactcaccacca	2	bma-mir-5845,hpo-mir-71,	bma-mir-5845	agaatgactggaacagatgtatttcggttttaagatacaaaaccatgcatctggaaatgATTTTGTATCAGTAAACCGGAATctatccgtgacaaactcaccacca	bma-miR-5845	ATTTTGTATCAGTAAACCGGAAT	3'	Diff	gp1	....(((.((..((.(((..((((((((((...(((((((((.(((..........))).)))))))))...))))))))))..))).))..))...)))......	96	37.7	-28.2	0	0	0	0	0	0	0	37	0	0	0	0	0	0	0	12	0	0	0	0	0	0	0	76	0	0	0
37	41	bma-miR-5866	TTACCATGTTGATCGATCTCCA	22	Scaff.0068	+	69897	69997	tgtaatgaagtagaacaaatgagattgattttcattggtacctttgcaatatatagTTACCATGTTGATCGATCTCCAttgttctcgttcactttattctt	1	bma-mir-5866,	bma-mir-5866	ctgtcacatgaagtaggacaagtgagattgattttcactggtacctttgcagtatgtagTTACCATGTTGATCGATCTCCAttgttcgtgttcgttttaccctta	bma-miR-5866	TTACCATGTTGATCGATCTCCA	3'	Yes	gp1	...(((((((((((((((..((((((((((..(((.((((.((...........)).)))))))..))))))))))..))))))).....))))))))...	95	31.7	-31.1	0	0	0	0	0	0	0	24	0	0	0	0	0	0	0	6	0	0	0	0	0	0	0	57	0	0	0
1	1	asu-miR-1-3p_R-1	TGGAATGTAAAGAAGTATGT	20	Cont.0006	-	825286	825377	gttgcttttacggcggcaacgtacttctttgcatcgccatacagaatattgaagactaTGGAATGTAAAGAAGTATGTaaccctgaagcttt	11	asu-mir-1,hco-mir-1,hpo-mir-1,str-mir-1,cel-mir-1,cbr-mir-1,cbn-mir-1-1,cbn-mir-1-2,crm-mir-1,ppc-mir-1,prd-mir-1,	asu-mir-1	ttctgttgcatCGTACTTCTTTACATCGCCATActggtatttcaaagagctaTGGAATGTAAAGAAGTATGTAgttactgaa	asu-miR-1-3p	TGGAATGTAAAGAAGTATGTA	3'	Diff	gp2a	...((((...(((.((..((((((((((((((((..(((((...............))))).))))))))))))))))..)))))))))...	86	40.2	-31.5	57	0	452	0	0	11	11	1938	292	44	53	0	26	56	27	468	681	39	22	7	51	8	76	2941	55.2563	0	391.406
2	2	asu-miR-9-5p	TCTTTGGTTATCTAGCTGTATGA	23	Cont.0005	-	1160216	1160306	tcagtattgaaactttACTTTGGTTATCTAGCTGTATGAgtaaattattagcttcataaagctaggttaccaaagctaagcacaatacatt	8	asu-mir-9,asu-mir-9,hco-mir-9,hco-mir-9,hpo-mir-9,hpo-mir-9,ppc-mir-9,ppc-mir-9,	asu-mir-9	gcaattTCTTTGGTTATCTAGCTGTATGAgtaccgcgtttagtcgtcATAAAGCTGGACGACCGAAGTAAtggccgct	asu-miR-9-5p	TCTTTGGTTATCTAGCTGTATGA	5'	Yes	gp2a	...((((((...(((..(((((((.((((((((.(((((((.........)).))))).)))))))).)))))))..)))..))))))...	85	30.8	-32.7	0	0	29	0	0	0	0	125	3	0	2.5	0	0	2.5	0	29	72.5	7	5.5	0	5.5	0	20.5	162	0	0	25.1123
3	2	asu-miR-9-5p	TCTTTGGTTATCTAGCTGTATGA	23	Cont.0082	+	261065	261158	tactgcatttagcgattTCTTTGGTTATCTAGCTGTATGAgtattgaaaagtttgtcataaagctagacgaccggagtaatagcttctgcaatt	4	asu-mir-9,hco-mir-9,hpo-mir-9,ppc-mir-9,	asu-mir-9	gcaattTCTTTGGTTATCTAGCTGTATGAgtaccgcgtttagtcgtcATAAAGCTGGACGACCGAAGTAAtggccgct	asu-miR-9-5p	TCTTTGGTTATCTAGCTGTATGA	5'	Yes	gp2a	...((((...(((.(((.((..(((..(((((((.(((((..(((....)))...))))).)))))))..)))..)).))).)))..))))...	88	36.2	-35.2	0	0	29	0	0	0	0	125	3	0	2.5	0	0	2.5	0	29	72.5	7	5.5	0	5.5	0	20.5	162	0	0	25.1123
4	3	str-miR-71-5p_R+1	TGAAAGACATGGGTAGTGAGACGA	24	Cont.0082	-	32873	32967	catgctgtgtgtcggtggTGAAAGACATGGGTAGTGAGACGTtagaatttgaaggtcgtatcactattctgtttttcgcctcgtatcacggcgac	1	str-mir-71,	str-mir-71	TGAAAGACATGGGTAGTGAGACGatgagtttgaattccgTATCACTATTCTGTTTTTCTCC	str-miR-71-5p	TGAAAGACATGGGTAGTGAGACG	5'	Diff	gp2a	..(((((((...(((.(((((((((((.(..(((((((((.((........)).)))...))))))..)))))))))))))))...)))))))..	91	47.4	-41.4	0	0	0	0	0	0	0	67	0	0	0	0	0	0	0	7	0	0	0	0	0	0	0	50	0	0	0
5	4	asu-miR-81b-3p_1ss18TC	TGAGATCATGCCACATCCGTCT	22	Cont.0071	-	1067545	1067633	aaacgattttcaatacggatgtgcttgtatgtcatgcatcaaaagaaataaatcaTGAGATCATGCCACATCCGTCTtgacgattgcta	1	asu-mir-81b,	asu-mir-81b	ttgttctcaaaACGGGTGTGCATGCAGATCATGgtgtaatatagctcaTGAGATCATGCCACATCTGTCTtgaaagcca	asu-miR-81b-3p	TGAGATCATGCCACATCTGTCT	3'	Diff	gp2a	...((((..((((.((((((((((.((.((.(((((.................))))).)))).).))))))))).))))..))))...	83	37.1	-27.5	0	0	0	0	0	0	0	10	0	0	0	0	0	0	0	0	0	0	0	0	0	0	0	12	0	0	0
6	5	asu-miR-83-3p_1ss20CT	TAGCACCATTTAAATTCAGTAT	22	Scaff.0070	+	3539656	3539736	cttttggatcctgaatttgtttgagtgctggatggaatgtagtaaaatctcTAGCACCATTTAAATTCAGTATtccaactg	4	asu-mir-83,cbn-mir-83-2,cbn-mir-83-1,crm-mir-83,	asu-mir-83	gatctctgaatCCTGAATTTGTTTGTGTGCTGGAcagaacccatctcTAGCACCATTTAAATTCAGCATttctgaggt	asu-miR-83-3p	TAGCACCATTTAAATTCAGCAT	3'	Diff	gp2a	...(((((..(((((((((..((.((((((((.................))))))))))..)))))))))...)))))...	75	35.8	-27.5	0	0	0	0	0	0	0	32	0	0	0	0	0	0	0	0	0	0	0	0	0	0	0	37	0	0	0
7	6	str-miR-184-3p	TGGACGGAAGTTTGATAAGAGA	22	Cont.0211	-	421635	421752	tttttgataataggaatttctagcacttatcaacttaccagcctgttatcttatgataaagaaaaaaaacTGGACGGAAGTTTGATAAGAGCtttaaattttccttactaatcaacca	1	str-mir-184,	str-mir-184	ACTTATCAACTTCATGCCTTGTttaaaatttttataaaacTGGACGGAAGTTTGATAAGAGA	str-miR-184-3p	TGGACGGAAGTTTGATAAGAGA	3'	Yes	gp2a	...(((((...((((((((..(((.(((((((((((.((..((.(((.((((......)))).....))).))..))))).)))))))).)))..))))..)))).....)))))...	112	29.7	-27.8	0	0	0	0	0	0	0	0	0	0	0	0	0	0	0	0	0	0	0	0	0	0	0	11	0	0	0
8	7	asu-miR-993-3p_R+1	TAAGCTCGTCTCTACAGGCAGGA	23	Cont.0033	-	1520809	1520909	atcgttttcttggatggttcaccctgtagatccgggtttatctgacctatttgaaccaaaaTAAGCTCGTCTCTACAGGCAGGAccttctaggctaatctt	3	asu-mir-993,hco-mir-993,hpo-mir-993,	asu-mir-993	cggatggtttACCCTGTAGAAGCGTGTTTATCtgcacatttcaaaaTAAGCTCGTCTCTACAGGCAGGaccttccag	asu-miR-993-3p	TAAGCTCGTCTCTACAGGCAGG	3'	Diff	gp2a	...(((..((((((.(((((..((((((((..(((((((((.((............))..)))))))))..))))))))..))))).))))))..)))...	95	43.6	-35.4	0	0	0	0	0	0	0	201	0	0	0	0	0	0	0	31	0	0	0	0	0	0	0	169	0	0	0
1	1	asu-let-7-5p_R+1	TGAGGTAGTAGGTTGTATAGTTT	23	Scaff.0069	-	755452	755535	cttgctcgaTGAGGTAGTAGGTTGTATAGTTAtgagttgtatcatatcggagaaactgtccagcctgctagcttgccgtgcggg	8	asu-let-7,hpo-let-7,cel-let-7,cbr-let-7,cbn-let-7,crm-let-7,ppc-let-7,prd-let-7,	asu-let-7	tctgctcgtTGAGGTAGTAGGTTGTATAGTTgcgagctgcatcctttcgagaaaCTGTCCAGCCTGCTAGCTTGCCgcgcggac	asu-let-7-5p	TGAGGTAGTAGGTTGTATAGTT	5'	Diff	gp2b	(..((.((..(((.((((((((((.((((((((((......)))))........))))).)))))))))).)))..)).))..)	84	48.8	-32.8	3435	3916	2983	9189	1042	1340	1164	605	2694	13939	8302	5065	988	4899	674	3632	2653	20566	3707	3128	3329	598	3981	1825	3329.92	4499.08	2583.11
1	1	asu-miR-1-3p_R+1_1ss20TG	TGGAATGTAAAGAAGTATGGAG	22						7	asu-mir-1,hco-mir-1,cel-mir-1,cbr-mir-1,crm-mir-1,ppc-mir-1,prd-mir-1,	asu-mir-1	ttctgttgcatCGTACTTCTTTACATCGCCATActggtatttcaaagagctaTGGAATGTAAAGAAGTATGTAgttactgaa	asu-miR-1-3p	TGGAATGTAAAGAAGTATGTA	3'	Diff	gp3	(((.((..(..(((((((((((((((..(((((((............)).))))).)))))))))))))))..)..)).)))	82	35.4	-25.4	0	0	8	0	0	0	0	20	20	5	0	0	0	0	10	12	34	0	0	0	0	0	27	80	0	0	6.92754
2	2	hpo-miR-34-5p_R+3	TGGCAGTGTGGTTAGCTGGTTGTAG	25						2	hpo-mir-34,prd-mir-34,	hpo-mir-34	TGGCAGTGTGGTTAGCTGGTTGcagccggtgacaACGGCTATCAACACTGCCGTCC	hpo-miR-34-5p	TGGCAGTGTGGTTAGCTGGTTG	5'	Diff	gp3	.((((((((...((((((((..(.....)..))..))))))...))))))))....	51	58.9	-26.9	0	0	0	0	0	0	0	0	0	0	0	0	0	0	0	5	0	0	0	0	0	0	0	0	0	0	0
3	3	hco-miR-71_R+3	TGAAAGACATGGGTAGTGAGACTCT	25						2	hco-mir-71,hpo-mir-71,	hco-mir-71	tgccagccggtgcatggagagagtgcgagtagttctgagggTGAAAGACATGGGTAGTGAGACgctttgttctggccgtatcactattctgtttttcgccctttgaatctacgcaatatgca	hco-miR-71	TGAAAGACATGGGTAGTGAGAC	5'	Diff	gp3	.(((....)))(((((.......((((((..((((..(((((((((((((.(..((((((.(((((.......)).))).))))))..))))))))))))))..)))))).)))).))))).	110	49.2	-47.8	0	0	0	0	0	0	0	7	0	0	0	0	0	0	0	0	0	0	0	0	0	0	0	0	0	0	0
4	4	asu-miR-100a-5p_L+1R-3_1ss17AT	AAACCCGTAGATCCGATCTTGT	22						2	asu-mir-100a-1,asu-mir-100b,	asu-mir-100a-1	ggcggtaAACCCGTAGATCCGAACTTGTGTTgtgtatttggtaaCGCAATTCGCCTCTCGGGTGCAtcgctgattag	asu-miR-100a-5p	AACCCGTAGATCCGAACTTGTGTT	5'	Diff	gp3	((((((..(((((.(((..((((.((((((((.........))))))))))))..))))))))..))))))......	71	50.6	-30	5	0	0	0	0	0	0	25	0	0	0	0	0	0	0	11	14	0	0	0	28	0	0	0	4.84704	0	0
5	5	asu-miR-100c-5p_1ss23TA	TACCCGTAGCTCCGAAATCGTGA	23						2	asu-mir-100c,hpo-mir-71,	asu-mir-100c	agccggtgtgcggtgTACCCGTAGCTCCGAAATCGTGTcagcatttgaatacACGTTTCGTTGCTCGGGTGCCctgcgcatatttccggggtc	asu-miR-100c-5p	TACCCGTAGCTCCGAAATCGTGT	5'	Diff	gp3	..(((((((((((.(((((((.(((..(((((.(((((............))))))))))..)))))))))).))))))).....))))....	87	57	-44.2	0	0	10	0	0	0	0	0	0	0	0	0	0	0	0	0	0	0	0	0	0	0	0	0	0	0	8.65942
6	6	cbn-miR-235_R-1_1ss10CT	TATTGCACTTGCCCCGGCCTG	21						4	cbn-mir-235,hco-mir-235,hpo-mir-235,crm-mir-235,	cbn-mir-235	aggtcctggctgactgcatatattgctcaacgttaaagaatgctaaTATTGCACTCGCCCCGGCCTGA	cbn-miR-235	TATTGCACTCGCCCCGGCCTGA	3'	Diff	gp3	(((((..(((.((.((((.(((((((...............)).))))))))).)))))..)))))..	66	48.5	-20	0	0	0	0	0	0	0	0	6	14	14	0	0	0	8	9	0	5	0	0	0	0	6	17	0	0	0
7	7	hco-miR-236_L-1R-1_1ss18TA	TAATACTGTCAGGTAAAGATG	21						2	hco-mir-236,hpo-mir-236,	hco-mir-236	tctgtccgactggcgtcttacctgggcaatattagaggcttagttctgtCTAATACTGTCAGGTAATGATGCtagtcgacag	hco-miR-236	CTAATACTGTCAGGTAATGATGC	3'	Diff	gp3	.((((.(((((((((((((((((((.((.(((((((............))))))).)))))))))).)))))))))))))))	81	46.3	-39.3	0	0	0	0	0	0	0	0	0	0	0	0	0	0	0	0	5	0	0	0	0	0	0	0	0	0	0
8	8	hco-miR-5991_R-3_1ss14GT	TGAGGTAGTAGGTTGTGTT	19						2	hco-mir-5991,hpo-mir-71,	hco-mir-5991	tcttcataacattttatttttagcgttgatcgagctaggcttctatttgcctttgatttcgcttcgtcatTGAGGTAGTAGGTGGTGTTCGAttgatgccat	hco-miR-5991	TGAGGTAGTAGGTGGTGTTCGA	3'	Diff	gp3	......................((((..(((((((......((((.(((((((((((........))))..)))))))))))....)))))))..))))...	77	39.2	-28.6	0	0	0	0	0	0	0	0	0	0	0	0	0	0	0	0	0	0	0	0	0	0	0	11	0	0	0
9	9	cel-miR-8210-3p_L-4R-2_1ss9AG	GAAAGAAAGAAAGAAAGA	18						2	cel-mir-8210,hpo-mir-71,	cel-mir-8210	TGCCTTCTTTCCTTGTGTCGCCGACaaatcgccacaatccgtCGACGAAAAAAAGAAAGAAAGAAA	cel-miR-8210-3p	CGACGAAAAAAAGAAAGAAAGAAA	3'	Diff	gp3	....(((((((.((...(((.((((...............)))).)))...)).))))))).....	57	43.9	-14.7	0	0	21	0	0	0	0	0	0	0	0	0	0	0	0	0	0	0	0	0	0	0	0	0	0	0	18.1848
10	10	hpo-miR-10112-3p_R-5_1ss16CG	TTGGGCATGGAACTGGCT	18						2	hpo-mir-10112,hpo-mir-71,	hpo-mir-10112	cagaccctaacAGAAGGCCGTCCTTGGACATGAttagcgaattcTTGGGCATGGAACTGCCTTCGAAaaaacgtctt	hpo-miR-10112-3p	TTGGGCATGGAACTGCCTTCGAA	3'	Diff	gp3	.((((.......((((((..(((.((..((.((.........)).))..)).)))...))))))........)))).	52	48.1	-20.3	0	0	24	0	0	0	0	0	0	0	0	0	0	0	0	0	0	0	0	0	0	0	0	0	0	0	20.7826
11	11	cbr-let-7_R+1_1ss12GA	TGAGGTAGTAGATTGTATAGTTT	23						9	cbr-let-7,asu-let-7,hpo-let-7,hpo-let-7,cel-let-7,cbn-let-7,crm-let-7,ppc-let-7,prd-let-7,	cbr-let-7	actggggtacggTGAGGTAGTAGGTTGTATAGTTtagaatattactctcggtgaactatgcaagtttctacctcaccgaataccagg	cbr-let-7	TGAGGTAGTAGGTTGTATAGTT	5'	Diff	gp3	.((((..(.(((((((((((....((((((((((((((.......)))....)))))))))))....))))))))))).)..)))).	85	43.7	-39.5	220	250	353	624	35	98	64	95	169	1421	753	386	59	579	61	655	2022	1478	485	237	767	28	964	383	213.27	287.224	305.678
1	1	PC-3p-342981_7	TCACCGAAAGCATTGTTCTA	20	Cont.0085	+	4206003	4206095	atcgagaagctcaaccattaggagcaatgttttacggttagatcggaattatatgaTCACCGAAAGCATTGTTCTAaatggaagcgattcaga	0						3'	New	gp4	...(((..(((...(((((..((((((((((((.((((..(((((........)))))))))))))))))))))..))))).)))..)))...	87	38.7	-35.3	0	0	0	0	0	0	0	3.5	0	0	0	0	0	0	0	0	0	0	0	0	0	0	0	0	0	0	0
2	1	PC-3p-342981_7	TCACCGAAAGCATTGTTCTA	20	Cont.0085	-	4213834	4213926	atcgagaagctcaaccattaggagcaatgttttacggttagatcggaattatatgaTCACCGAAAGCATTGTTCTAaatggaagcgattcaga	0						3'	New	gp4	...(((..(((...(((((..((((((((((((.((((..(((((........)))))))))))))))))))))..))))).)))..)))...	87	38.7	-35.3	0	0	0	0	0	0	0	3.5	0	0	0	0	0	0	0	0	0	0	0	0	0	0	0	0	0	0	0
3	2	PC-5p-74623_33	ATTTGGTGCTACGAGGTGGGAT	22	Scaff.0050	-	3779259	3779375	ccaatcatcggacaaactttcgcgacaatATTTGGTGCTACGAGGTGGGATatcgtataattaaacaTCCCGGCTCGTGGCACCAAATAGGtcatgaaagatcattttgatgatcca	0						5'	New	gp4	...((((((..(....(((((..(((..((((((((((((((((..(((((....((....))...)))))..)))))))))))))))).)))..))))).....)..))))))...	111	42.7	-48.2	0	0	0	0	0	0	0	18	0	0	0	0	0	0	0	0	0	0	0	0	0	0	0	38	0	0	0
3	3	PC-3p-68402_35	TCCCGGCTCGTGGCACCAAATAGA	24	Scaff.0050	-	3779259	3779375	ccaatcatcggacaaactttcgcgacaatATTTGGTGCTACGAGGTGGGATatcgtataattaaacaTCCCGGCTCGTGGCACCAAATAGGtcatgaaagatcattttgatgatcca	0						3'	New	gp4	...((((((..(....(((((..(((..((((((((((((((((..(((((....((....))...)))))..)))))))))))))))).)))..))))).....)..))))))...	111	42.7	-48.2	0	0	0	0	0	0	0	61	0	0	0	0	0	0	0	13	0	0	0	0	0	0	0	24	0	0	0
4	4	PC-5p-225489_11	TTAGTTTCAAGGCTGGTTCCTA	22	Scaff.0115	+	3024952	3025045	ttggagtaggctatcaggctcagatcTTAGTTTCAAGGCTGGTTCCTAtatgcagttgttggaatctgctaatttgattgctgatttctgaaca	0						5'	New	gp4	((((((....)).))))..(((((..(((((.(((((((.((((((.(((......))).)))))).)))...))))..)))))..)))))...	72	40.4	-25.8	0	0	0	0	0	0	0	0	0	0	0	0	0	0	0	0	0	0	0	0	0	0	0	10.5	0	0	0
5	4	PC-5p-225489_11	TTAGTTTCAAGGCTGGTTCCTA	22	Scaff.0115	-	3021792	3021885	ttggagtaggctatcaggctcagatcTTAGTTTCAAGGCTGGTTCCTAtatgcagttgttggaatctgctaatttgattgctaatttctgaaca	0						5'	New	gp4	((((((....)).))))..(((((..(((((.(((((((.((((((.(((......))).)))))).)))...))))..)))))..)))))...	72	39.4	-25.7	0	0	0	0	0	0	0	0	0	0	0	0	0	0	0	0	0	0	0	0	0	0	0	10.5	0	0	0
6	5	PC-5p-419680_6	CAAGGTCAGTAAGAAGAGT	19	Scaff.0050	+	3233544	3233625	acattacttcagCAAGGTCAGTAAGAAGAATtttggaacatctatggattccatttcctcatattgttcttccgagtagaga	0						5'	New	gp4	...((((((....(((..(((((.((.(((...((((..(((....))))))).))).)).)))))..)))..))))))...	76	36.6	-15.4	0	0	0	0	0	0	0	0	0	0	0	0	0	0	0	0	0	0	0	0	0	0	0	6	0	0	0
7	6	PC-3p-210686_11	ATGTTTAACATCTGAGCTCA	20	Cont.0077	-	3728356	3728502	tgatttgctcagaaaagtgaagaatttattcgagcgatgatgatataacttgccctcactgattaagaaatggcgattttATGTTTAACATCTGAGCTCAgaatttttgaaaattttctcacagataactttgaatgctaggtcgta	0						3'	New	gp4	.((..((((((((...(((((((((((((((((((((((..(((((((.(((((....((.....))....)))))..)))))))...))))...)))).))))......))))))).)))).......)))))..)).)..))...	143	33.3	-28.2	0	0	0	0	0	0	0	0	0	0	0	0	0	0	0	0	0	0	0	0	0	0	0	11	0	0	0
8	7	PC-3p-388920_6	TTGATTTCAAATTCGGAGTGTT	22	Scaff.0069	+	3555399	3555506	taatttttcactctatcttgccttaaactcctgatttgaaatcaaactggaattcacgaaatTTGATTTCAAATTCGGAGTGTTaaggcaggatataatgaaggaatt	0						3'	New	gp4	...(..((((...((((((((((((((((((..(((((((((((((.((.......))...)))))))))))))..))))).)))))))))))))...))))..)...	102	31.5	-42.5	0	0	0	0	0	0	0	0	0	0	0	0	0	0	0	0	0	0	0	0	0	0	0	6	0	0	0
9	8	PC-5p-177244_14	ACCCTGTAGATCCGGGTTTATC	22	Cont.0033	-	1520892	1520992	atcgttttcttggatggttcACCCTGTAGATCCGGGTTTATCtgacctatttgaaccaaaataagctcgtctctacaggcaggaccttctaggctaatctt	0						5'	New	gp4	...(((..((((((.(((((..((((((((..(((((((((.((............))..)))))))))..))))))))..))))).))))))..)))...	95	43.6	-35.4	0	0	0	0	0	0	0	5	0	0	0	0	0	0	0	0	0	0	0	0	0	0	0	9	0	0	0
10	9	PC-3p-304073_8	TGGACGGAAGTTTGATAAGAGCT	23	Cont.0211	-	421634	421751	tttttgataataggaatttctagcacttatcaacttaccagcctgttatcttatgataaagaaaaaaaacTGGACGGAAGTTTGATAAGAGCTttaaattttccttactaatcaacca	0						3'	New	gp4	...(((((...((((((((..(((.(((((((((((.((..((.(((.((((......)))).....))).))..))))).)))))))).)))..))))..)))).....)))))...	112	29.7	-27.8	0	0	0	0	0	0	0	0	0	0	0	0	0	0	0	0	0	0	0	0	0	0	0	8	0	0	0
11	10	PC-5p-216952_11	AAAAGAAAGGAAGAGGAGAAT	21	Cont.0085	-	1289996	1290067	aaagaAAAAGAAAGGAAGACGAGAATaaagtatgtctttttcgaaaatttttgttttttttttttttttaga	0						5'	New	gp4	...((((((((((..(((((((((((((((.....)))).......)))))))))))..))))))))))...	66	20.8	-16.4	0	0	11	0	0	0	0	0	0	0	0	0	0	0	0	0	0	0	0	0	0	0	0	0	0	0	9.52537
12	11	PC-3p-152628_17	TCACCGGACGAAACATTCCTTAA	23	Cont.0085	+	4192813	4192909	gaattatcgtcaaatgatgcgggatgttttgccatcggcgagcgattaaaataaaatacTCACCGGACGAAACATTCCTTATcatttgtcgtaaaac	0						3'	New	gp4	...(((.((.((((((((..(((((((((((...((((.(((..(((.......))).))).)))).)))))))))))..)))))))).)))))...	91	39.2	-32	0	0	0	0	0	0	0	17	0	0	0	0	0	0	0	0	0	0	0	0	0	0	0	17	0	0	0
13	12	PC-5p-336799_7	AGTATTTTGAGTCAGGTGG	19	Cont.0077	+	2696615	2696730	aggtttgtagcgtgtgtAGTATTTTGAGTTAGGTGGgattctgtgacttctcttttcgaagggtattgttaaaagaactcgaccaatttctcaatattatattttcagtaatagaa	0						5'	New	gp4	...(((((..(..((((((((((..(((...(((.(..((((.((((..(((((....)))))....))))..))))..).)))...)))..)))))))))).....)..))))).	112	33.6	-26.2	0	0	0	0	0	0	0	0	0	0	0	0	0	0	0	7	0	0	0	0	0	0	0	0	0	0	0
14	13	PC-3p-317545_7	CATCACAGCACGATTCGGCCCGA	23	Cont.0072	+	1495363	1495437	atctcgtgagccgtatcggctttgtggtacattgtaatttgaatatgCATCACAGCACGATTCGGCCCGCgaaat	0						3'	New	gp4	...(((((.((((.((((((..((((((.(((............))).)))))))).)))).)))).)))))...	69	46.7	-27.9	0	0	0	0	0	0	0	0	0	0	0	0	0	0	0	0	0	0	0	0	0	0	0	14	0	0	0
15	14	PC-5p-375760_6	TTGATGAAGTTTGGACCAATT	21	Scaff.0070	-	3978442	3978560	catgtctcgttaaatcattgaaaatatTTGATGAAGTTTGGACCAATTttaaaaataaaaagttggtcgaaacttcatcaaatattttcccagggataacattagcattcagagattcc	0						5'	New	gp4	...(((((((((((((...((((((((((((((((((((.((((((((((........)))))))))).)))))))))))))))))))).....)))....))))).....)))))...	113	30.3	-44.4	0	0	0	0	0	0	0	0	0	0	0	0	0	0	0	6	0	0	0	0	0	0	0	0	0	0	0
16	15	PC-5p-251772_9	AAATATAGATAGATGTGGAAAC	22	Scaff.0050	-	2577797	2577893	ccttcatctcatgtatatcaacAAATATAGATAGATGTGGAAACaatcaacttcctttgtttccatcaatctatattacatggtataccattgattt	0						5'	New	gp4	.....(((....((((((((...(((((((((.((..(((((((((..........))))))))))).)))))))))...))))))))....)))..	90	29.9	-27.7	0	0	0	0	0	0	0	0	0	0	0	0	0	0	0	0	0	0	0	0	0	0	0	9	0	0	0
17	16	PC-3p-464969_5	ATAAAGCTAGACGACCGGAGTA	22	Cont.0082	+	261065	261158	tactgcatttagcgatttctttggttatctagctgtatgagtattgaaaagtttgtcATAAAGCTAGACGACCGGAGTAatagcttctgcaatt	0						3'	New	gp4	...((((...(((.(((.((..(((..(((((((.(((((..(((....)))...))))).)))))))..)))..)).))).)))..))))...	88	36.2	-35.2	0	0	0	0	0	0	0	5	0	0	0	0	0	0	0	0	0	0	0	0	0	0	0	0	0	0	0
18	17	PC-3p-214993_11	TAATATCATATGAAAGCCGAAGAA	24	Cont.0038	-	674171	674261	aatgaaattgagtgtctttggctttctttgatatgaatgtaacaaattgatatcaTAATATCATATGAAAGCCGAAGATatttatttcctt	0						3'	New	gp4	...((((.((((((((((((((((((..((((((..(((((.(.....).)).))).))))))...))))))))))))))))))))))...	85	26.4	-32	0	0	0	0	0	0	0	8	0	0	0	0	0	0	0	0	0	0	0	0	0	0	0	19	0	0	0
19	18	PC-5p-104864_25	TGTGAATGTGTGTATAAGTGT	21	Cont.0077	+	92510	92610	TGTGAATGTGTGTATATGTGTgcatgaatgagcgcatgagtatataaggacagttcatagaactgtgtatgtgtatgtggggtatgcgtctacacacattt	0						5'	New	gp4	...(((((((((((.(((..(((.........((((((..(((((....(((((((...))))))))))))..))))))..)))..))).)))))))))))	98	39.6	-34.4	0	0	25	0	0	0	0	0	0	0	0	0	0	0	0	0	0	0	0	0	0	0	0	0	0	0	21.6486
20	19	PC-3p-180647_14	CTTAAAATTTTTGTTATTT	19	Cont.0039	-	12276343	12276413	tgagatttgaaaggcaattattttggcttgaatgaaatttcagCTTAAAATTTTTGTTATTCagtatcaat	0						3'	New	gp4	(((...(((((..((((..(((((((((.(((......)))))).))))))..))))..)))))..)))..	69	25.4	-18.5	0	0	14	0	0	0	0	0	0	0	0	0	0	0	0	0	0	0	0	0	0	0	0	0	0	0	12.1232
21	20	PC-3p-23706_97	ATTTGAATGAAGAGCTTTT	19	Cont.0071	+	6320113	6320205	ctcgaaatgagcttaacaatctactgtcaatctttataaaaacttgaaaaatatttgaaaaggttATTTGATTGAAGAGCTTTTcatttccat	0						3'	New	gp4	...(((((((((((..(((((....((.(((((((...(((..((....))..)))..)))))))))..)))))..))))...)))))))...	87	26.9	-17	0	0	0	0	0	0	0	0	0	0	0	0	0	0	47	0	0	0	0	0	0	0	0	84	0	0	0
22	21	PC-3p-320719_7	TCTACAGTCAGTTTCGTTTTGA	22	Cont.0072	-	3584350	3584463	tacttacgaaatttataatgtgatggaaaacaaactgactaacacggaataagcaactctcatTCTACAGTCAGTTTCGTTTTGAtttcatcaattatcaaaatatagtaaaat	0						3'	New	gp4	...((((...(((((((((.((((((((((((((((((((.....(((((.((.....)).)))))..))))))))).))))....))))))))))))..))))...))))...	108	28.1	-23.7	0	0	0	0	0	0	0	7	0	0	0	0	0	0	0	0	0	0	0	0	0	0	0	0	0	0	0
23	22	PC-3p-245380_10	TACTGGCCTCTCAAACTCTGGGA	23	Scaff.0070	-	1127718	1127822	caatgaaagtccgagaatactttcctgagtttgttaggcacgtgggtaaatattttattccTACTGGCCTCTCAAACTCTGGGAaaaccgtggacttcttcagca	0						3'	New	gp4	...((((((((((.......(((((((((((((..((((..(((((.............)))))..))))..))))))).))))))....)))))))..)))...	99	42.9	-36.7	0	0	0	0	0	0	0	10	0	0	0	0	0	0	0	0	0	0	0	0	0	0	0	0	0	0	0
24	23	PC-5p-391933_6	GAAGTTAGCAGCAATATGAAT	21	Cont.0039	+	1718662	1718747	aaaaggatctgatcctGAAGTTAGCAGCAATATGAATctttttttttggattcgtactgctactaacttcggaatcaaatcttaca	0						5'	New	gp4	...(((((.((((.((((((((((.((((.(((((((((........))))))))).)))).)))))))))).)))).)))))...	80	33.7	-37.9	0	0	0	0	0	0	0	0	0	0	0	0	0	0	0	0	0	0	0	0	0	0	0	6	0	0	0
25	24	PC-5p-226772_10	TCCAGAGATATCGGCTGT	18	Cont.0039	-	9040179	9040275	ctccacattagagtaattcaaaTCAAGAGATATCGGCTGTttttaactttgtggaaaactatttaggttgcagttatttttattattcgatgtgcca	0						5'	New	gp4	...((((((.(((((((........(((((((...(((((....(((((.((((....))))..))))))))))))))))))))))))))))))...	91	32	-18.8	0	0	0	0	0	0	0	0	0	0	0	0	0	0	0	12	0	0	0	0	0	0	0	5	0	0	0
26	25	PC-3p-289701_8	AATGAAAGACAGAGAGAGAGA	21	Cont.0033	-	1050220	1050288	acttgtctaaattcttttttttttttaaattttaaaataAATGAAAGAAAGAGAGAGAGAgagagagag	0						3'	New	gp4	.(((.(((...(((((((((((((((..((((......))))..)))))))))))))))..)))..)))	68	23.2	-15.5	0	0	0	0	0	0	0	0	0	0	0	0	0	0	0	8	0	0	0	0	0	0	0	0	0	0	0
27	26	PC-5p-418913_6	ATTGACCTTGTATTGGAAA	19	Cont.0085	+	1326515	1326610	ttagttatttgttttaaATTGATCTTGTATTGGAAAtgttcaatgatatttttacttgagcatttttatttaattaattaaagattcaataacatt	0						5'	New	gp4	...((((((.(((((.(((((((...(((...((((((((((((((.....))).))))))))))))))...))))))).)))))..))))))...	90	17.7	-19.4	0	0	0	0	0	0	0	6	0	0	0	0	0	0	0	0	0	0	0	0	0	0	0	0	0	0	0
28	27	PC-5p-114309_23	TCTATTAATTTTATTAATCG	20	Cont.0039	+	1553175	1553258	TTTATTAATTTTATTAATCGataatctatgcatatatattttaattatatacgtatataatttattaattattaaaattgaata	0						5'	New	gp4	....(((((((((.((((..((((..(((((.((((((.......)))))).)))))....))))..)))).)))))))))...	77	9.5	-16.9	0	0	23	0	0	0	0	0	0	0	0	0	0	0	0	0	0	0	0	0	0	0	0	0	0	0	19.9167
29	28	PC-5p-221218_11	TATGGCGATATGATGAAAT	19	Cont.0071	-	2880592	2880695	gcagattagactacgaaatgtaatgaaacttTATGGCGATTTGATGAAATtataacgatgtcgttgtcaagcgatcatgtttattacattcgatttaaatcgtg	0						5'	New	gp4	...((((......((.(((((((((((....(((((((.(((((..(...(((....)))...)..))))))).)))))))))))))))))).....))))...	98	32.7	-21	0	0	0	0	0	0	0	0	0	0	0	0	0	0	0	0	0	0	0	0	0	0	0	11	0	0	0
30	29	PC-3p-182912_13	TGTCATGGAGTTGCTCTCTTTAT	23	Cont.0039	-	11855945	11856069	aaaaatattgtccaaatggtaaatgcagacgactaagagagccacctgttgacagtcgtatattgtaacTGTCATGGAGTTGCTCTCTTTATatgtctgtgttctaagccatcttcaatattcat	0						3'	New	gp4	...(((((((.....(((((.((..((((((...((((((((.(((..(.((((((..(.....)..)))))))..).)).))))))))....))))))..))....)))))...)))))))...	119	36.8	-43.2	0	0	0	0	0	0	0	7	0	0	0	0	0	0	0	0	0	0	0	0	0	0	0	6	0	0	0
31	30	PC-5p-523962_5	TTGGTAGATGCTGAAGCGGT	20	Scaff.0070	+	1739981	1740095	acgtcattgaagagcgttTTGGTAGATGCTGAAGAGGTgcggttaggtaatgaaagcatatatcaactcacactgctttgtcaacctcttttgtcatctatcaacttcaggagtt	0						5'	New	gp4	...((.((((((......(((((((((((..(((((((..((..(((((.((..((..........))..)).)))))..)).)))))))..).))))))))))))))))))...	109	40.9	-31.9	0	0	0	0	0	0	0	0	5	0	0	0	0	0	0	0	0	0	0	0	0	0	0	0	0	0	0
32	31	PC-5p-334980_7	CTATGAAGAATTTGTTGAA	19	Cont.0077	-	695238	695344	ttaaatctgaaatctagtaaagaCTATGAAGAACTTGTTGAAcctgattttcaatgatggatcacacgatttcttcgagtttcccgactacatgaatttaaattaac	0						5'	New	gp4	...(((.((((.((((((..(((((.(((((((.(((((((.((..............)).))).)))).))))))))))))....))))...)).)))).)))...	101	31.8	-19.2	0	0	0	0	0	0	0	0	0	0	0	0	0	0	0	0	7	0	0	0	0	0	0	0	0	0	0
33	32	PC-3p-276106_8	TATATATATATATGTACGTATGA	23	Cont.0035	-	45419	45500	ggatatatatatatatatgtatatatgtatctgtataaataaatgtatgcatatataTATATATATATATGTATGTATGAaa	0						3'	New	gp4	...(((((((((((((((((((((((((((.((((((........)))))).)))))))))))))))))))))))))))...	76	14.6	-32.2	0	0	0	0	0	0	0	0	0	0	0	0	0	0	0	0	8	0	0	0	0	0	0	0	0	0	0
34	33	PC-3p-34927_64	TGAAAAGGACTTTGAAAA	18	Cont.0072	-	2370306	2370428	caatatataattcttacgtattttactcttatgctgttttatgatctaagaagagatactaaaatctatttctctattaaTGAAAAGGAATTTGAAAAattatgagagaatttatatattgaa	0						3'	New	gp4	((((((((((((((..((((.(((..((..((.(..((((((......(((((((((......)))).)))))......))))))..).))..)).))).))))..)))).))))))))))..	121	21.1	-24.2	0	0	58	0	0	0	0	0	0	0	0	0	0	6	0	0	0	0	0	0	0	0	0	5	0	0	50.2247
35	34	PC-5p-133884_20	GATGGATCAGTTTATAATGAAT	22	Cont.0071	+	6743198	6743318	ttcaggacgctatgttcataaaatcaatcaggGATGGATCAGTTTATAATGAATgagtttattccatatatggaattcattataactgatccatggttgattgaattcatatcgttctctg	0						5'	New	gp4	...((((((.((((......((.((((((((..(((((((((.(((((((((((........((((....))))))))))))))))))))))))..)))))))).)))))).))))))...	115	32.2	-42.4	0	0	0	0	0	0	0	0	0	0	0	0	0	0	0	9	0	0	0	0	0	0	0	11	0	0	0
36	35	PC-5p-257009_9	AATGAATGGCGCTGAAATG	19	Scaff.0115	-	1550379	1550466	aatacattAATGAATGGCACTGAAATGtttgaccatcttgaagtgaccaaaaacacttcaacaaacatttcactaacgttgatgttgt	0						5'	New	gp4	...(((((((((..(((...(((((((((((......((((((((........)))))))))))))))))))))).)))))))))...	82	33	-26.5	0	0	0	0	0	0	0	0	0	0	0	0	0	0	0	0	0	0	0	0	0	0	0	9	0	0	0
37	36	PC-5p-288713_8	ATATTTATATCATAGTGGC	19	Cont.0035	-	419412	419514	atctcctcattATATTTATATCATATTGGCtatagtaagaaaagttgaaatgatcgacgatggacgagaaagacaaaagatatatatatatgatgatggaatc	0						5'	New	gp4	...((((((((((((.((((((...(((.((...((.......(((((.....))))).....)).....)).)))..))))))...))))))))).)))...	97	29.1	-19.8	0	0	0	0	0	0	0	0	0	0	0	0	0	0	0	0	0	0	0	0	0	0	0	8	0	0	0
38	37	PC-5p-59814_39	AACCCGTAGAATTGAAATCGTGA	23	Scaff.0115	+	881281	881372	acctccatcgttttcgatcAACCCGTAGAATTGAAATCGTGTttgattttggtaacacgattctattctcggtagattgcttgcgtggattt	0						5'	New	gp4	...((((.(((...(((((...(((.(((((.(.(((((((((..........)))))))))).))))))))..)))))...)))))))...	86	40.2	-30.1	0	0	0	0	0	0	0	22	0	0	0	0	0	0	0	0	0	0	0	0	0	0	0	23	0	0	0
39	38	PC-3p-65462_36	TGAGATCACGTTACATCCGTCT	22	Cont.0071	-	1072853	1072953	ttttgcggtagatctcgagacggatgtgcgtgaaatcatgctgtataatactgaattccaTGAGATCACGTTACATCCGTCTcgatatcatagctgcagta	0						3'	New	gp4	..(((((((.(((.(((((((((((((((((((..(((((..((..........))..)))))..))))).)))))))))))))).)))...)))))))..	97	42.6	-47.6	0	0	0	0	0	0	0	21	0	0	0	0	0	0	0	6	0	0	0	0	0	0	0	9	0	0	0
40	39	PC-3p-215422_11	GTAGAATAATAGATTTGAA	19	Cont.0082	+	395886	395946	tccgtagatcaaatttgttaattcatacaaagaattGTAGAATAATAAATTTGAAtacaaa	0						3'	New	gp4	...(((..((((((((((((.(((.(((((....)))))))))))))))))))).)))...	55	21.3	-16.6	0	0	0	0	0	0	0	0	0	0	0	0	0	0	0	0	0	0	0	0	0	0	0	11	0	0	0
41	40	PC-3p-75074_33	GAACCTCACCTCGGGCACCAGA	22	Scaff.0115	+	709145	709240	accttcacaacataaatttctggtgcccgaagtgaggtctgataatcatgaattcGAACCTCACCTCGGGCACCAGAaattttattttgtgagaga	0						3'	New	gp4	...(((((((.(((((((((((((((((((.(((((((..((...........))..))))))).))))))))))))))))).)).)))))))...	90	41.7	-51.1	0	0	0	0	0	0	0	21	0	0	0	0	0	0	0	0	0	0	0	0	0	0	0	56	0	0	0
[truncated: 22 more columns]
