# Supplementary material for: Evaluation of diagnostic techniques for early detection of heartworm in experimentally infected dogs: identification of Dirofilaria immitis-derived microRNA in the initial 28 weeks post-inoculation
Source: Parasit Vectors. 2024 Jun 13;17:258. doi: 10.1186/s13071-024-06337-y (PMC11177477; doi:10.1186/s13071-024-06337-y)
Supplement: Supplementary file 2 — Supplementary Material 2. [file 13071_2024_6337_MOESM2_ESM.xlsx]

## Sheet: Target_predict_annotation
miRNA ID	Transcript ID	Gene ID	Symbol	Gene Annoation	Range	TSlice	MFEperfect	MFEsite	MFEratio	AllenScore	GO	KEGG
bma-miR-100a_R+1	transcript:DINM_004705	gene:gene-DINM_004705	gene:gene-DINM_004705	DnaJ domain-containing protein [Loa loa]	1515-1538	1528	-38.7	-26.9	0.69509	4	GO:0005623(cell);GO:0005829(cytosol);GO:0016020(membrane);GO:0016021(integral component of membrane);GO:0045454(cell redox homeostasis)	-
bma-miR-100a_R+1	transcript:DINM_001436	gene:gene-DINM_001436	gene:gene-DINM_001436	unnamed protein product [Brugia pahangi]	2207-2227	2218	-38.7	-25.2	0.651163	3.5	GO:0000790(nuclear chromatin);GO:0004842(ubiquitin-protein transferase activity);GO:0005634(nucleus);GO:0006513(protein monoubiquitination);GO:0006909(phagocytosis);GO:0008270(zinc ion binding);GO:0016570(histone modification);GO:0016574(histone ubiquitination);GO:0016874(ligase activity);GO:0030431(sleep);GO:0046872(metal ion binding)	-
bma-miR-5360_R-1	transcript:DINM_021711	gene:gene-DINM_021711	gene:gene-DINM_021711	hypothetical protein X798_07738 [Onchocerca flexuosa]	583-605	596	-40.5	-37.2	0.918519	2	GO:0016020(membrane);GO:0016021(integral component of membrane)	-
asu-miR-1-3p_R-1	transcript:DINM_000755	gene:gene-DINM_000755	gene:gene-DINM_000755	unnamed protein product [Acanthocheilonema viteae]	1941-1959	1950	-28.5	-20.1	0.705263	3.5	GO:0005509(calcium ion binding);GO:0007160(cell-matrix adhesion);GO:0016020(membrane);GO:0016021(integral component of membrane)	-
asu-miR-1-3p_R-1	transcript:DINM_022050	gene:gene-DINM_022050	gene:gene-DINM_022050	zinc knuckle family protein [Loa loa]	219-237	228	-28.5	-19.5	0.684211	4	GO:0005739(mitochondrion)	-
PC-3p-23706_97	transcript:DINM_005024	gene:gene-DINM_005024	gene:gene-DINM_005024	unnamed protein product [Onchocerca ochengi]	1739-1756	1748	-24.5	-20.6	0.840816	4	GO:0003980(UDP-glucose:glycoprotein glucosyltransferase activity);GO:0005506(iron ion binding);GO:0005783(endoplasmic reticulum);GO:0006486(protein glycosylation);GO:0008475(procollagen-lysine 5-dioxygenase activity);GO:0016020(membrane);GO:0016491(oxidoreductase activity);GO:0016705(oxidoreductase activity, acting on paired donors, with incorporation or reduction of molecular oxygen);GO:0030867(…	00310(Lysine degradation)
PC-3p-23706_97	transcript:DINM_006324	gene:gene-DINM_006324	gene:gene-DINM_006324	unnamed protein product [Wuchereria bancrofti]	504-521	513	-24.5	-19.9	0.812245	4	GO:0003824(catalytic activity);GO:0004105(choline-phosphate cytidylyltransferase activity);GO:0006629(lipid metabolic process);GO:0006656(phosphatidylcholine biosynthetic process);GO:0006657(CDP-choline pathway);GO:0008654(phospholipid biosynthetic process);GO:0009058(biosynthetic process);GO:0016740(transferase activity);GO:0016779(nucleotidyltransferase activity)	00564(Glycerophospholipid metabolism);00440(Phosphonate and phosphinate metabolism)
PC-3p-23706_97	transcript:DINM_004637	gene:gene-DINM_004637	gene:gene-DINM_004637	NA	237-256	247	-24.5	-19	0.77551	4	-	-
PC-3p-23706_97	transcript:DINM_000534	gene:gene-DINM_000534	gene:gene-DINM_000534	unnamed protein product [Onchocerca ochengi]	1085-1103	1094	-24.5	-18.5	0.755102	3	-	-
PC-3p-23706_97	transcript:DINM_020089	gene:gene-DINM_020089	gene:gene-DINM_020089	hypothetical protein LOAG_09707 [Loa loa]	161-180	171	-24.5	-18.1	0.738776	4	-	-
PC-3p-23706_97	transcript:DINM_020753	gene:gene-DINM_020753	gene:gene-DINM_020753	unnamed protein product, partial [Litomosoides sigmodontis]	26-44	35	-24.5	-16.6	0.677551	4	GO:0016020(membrane);GO:0016021(integral component of membrane)	-
bma-miR-5866	transcript:DINM_020231	gene:gene-DINM_020231	gene:gene-DINM_020231	hypothetical protein LOAG_02402 [Loa loa]	173-194	185	-37.3	-25	0.670241	4	GO:0005811(lipid droplet);GO:0016020(membrane);GO:0016021(integral component of membrane);GO:0016616(oxidoreductase activity, acting on the CH-OH group of donors, NAD or NADP as acceptor)	00830(Retinol metabolism)
asu-miR-83-3p_1ss20CT	transcript:DINM_007081	gene:gene-DINM_007081	gene:gene-DINM_007081	unnamed protein product [Onchocerca ochengi]	59-79	70	-30.6	-23.5	0.767974	3	GO:0003824(catalytic activity);GO:0004134(4-alpha-glucanotransferase activity);GO:0004135(amylo-alpha-1,6-glucosidase activity);GO:0005978(glycogen biosynthetic process);GO:0005980(glycogen catabolic process);GO:0016740(transferase activity)	00500(Starch and sucrose metabolism)
asu-miR-83-3p_1ss20CT	transcript:DINM_020670	gene:gene-DINM_020670	gene:gene-DINM_020670	unnamed protein product [Onchocerca ochengi]	361-382	373	-30.6	-22.4	0.732026	4	-	-
bma-miR-45_R-1	transcript:DINM_004026	gene:gene-DINM_004026	gene:gene-DINM_004026	unnamed protein product [Onchocerca ochengi]	1433-1453	1444	-37.4	-25.7	0.687166	4	GO:0003824(catalytic activity)	04010(MAPK signaling pathway);04068(FoxO signaling pathway);04150(mTOR signaling pathway);04210(Apoptosis);04620(Toll-like receptor signaling pathway);04621(NOD-like receptor signaling pathway);04622(RIG-I-like receptor signaling pathway);04623(Cytosolic DNA-sensing pathway);04625(C-type lectin receptor signaling pathway);04920(Adipocytokine signaling pathway);05168(Herpes simplex infection)
bma-miR-2a_R+1	transcript:DINM_000826	gene:gene-DINM_000826	gene:gene-DINM_000826	unnamed protein product [Thelazia callipaeda]	1523-1543	1534	-38.9	-29.7	0.763496	3.5	GO:0004807(triose-phosphate isomerase activity);GO:0005829(cytosol);GO:0006094(gluconeogenesis);GO:0006096(glycolytic process);GO:0019563(glycerol catabolic process);GO:0046166(glyceraldehyde-3-phosphate biosynthetic process)	00010(Glycolysis / Gluconeogenesis);00051(Fructose and mannose metabolism);00562(Inositol phosphate metabolism)
bma-miR-57	transcript:DINM_004649	gene:gene-DINM_004649	gene:gene-DINM_004649	putative hydroxypyruvate isomerase [Onchocerca flexuosa]	855-879	870	-51.3	-52.7	1	0	GO:0006090(pyruvate metabolic process);GO:0008903(hydroxypyruvate isomerase activity)	00630(Glyoxylate and dicarboxylate metabolism)
bma-miR-2c_1ss20TC	transcript:DINM_002282	gene:gene-DINM_002282	gene:gene-DINM_002282	unnamed protein product [Onchocerca flexuosa]	151-171	162	-42.6	-33.7	0.79108	3.5	GO:0016020(membrane);GO:0016021(integral component of membrane)	-
PC-3p-68402_35	transcript:DINM_005706	gene:gene-DINM_005706	gene:gene-DINM_005706	unnamed protein product [Dracunculus medinensis]	249-272	263	-49.3	-43.8	0.888438	4	-	-
bma-miR-307_R-5	transcript:DINM_001593	gene:gene-DINM_001593	gene:gene-DINM_001593	NA	28-46	37	-32	-33.2	1	0	-	-
bma-mir-50-p3_1ss21GA	transcript:DINM_003160	gene:gene-DINM_003160	gene:gene-DINM_003160	unnamed protein product [Onchocerca ochengi]	1450-1469	1460	-42.1	-28.7	0.68171	4	GO:0004519(endonuclease activity);GO:0005639(integral component of nuclear inner membrane);GO:0006998(nuclear envelope organization);GO:0031490(chromatin DNA binding);GO:0070197(meiotic attachment of telomere to nuclear envelope)	-
cbn-miR-235_R-1_1ss10CT	transcript:DINM_004583	gene:gene-DINM_004583	gene:gene-DINM_004583	hypothetical protein LOAG_18722 [Loa loa]	680-699	690	-43.5	-30.6	0.703448	4	-	-
PC-3p-276106_8	transcript:DINM_007131	gene:gene-DINM_007131	gene:gene-DINM_007131	unnamed protein product [Onchocerca ochengi]	1232-1254	1245	-28.6	-22.5	0.786713	2	GO:0005576(extracellular region);GO:0005581(collagen trimer);GO:0040002(collagen and cuticulin-based cuticle development);GO:0042302(structural constituent of cuticle)	03040(Spliceosome);04120(Ubiquitin mediated proteolysis)
PC-5p-334980_7	transcript:DINM_022339	gene:gene-DINM_022339	gene:gene-DINM_022339	hypothetical protein LOAG_00426 [Loa loa]	2356-2374	2365	-24.3	-19.4	0.798354	4	GO:0004553(hydrolase activity, hydrolyzing O-glycosyl compounds);GO:0005975(carbohydrate metabolic process);GO:0015929(hexosaminidase activity)	-
PC-5p-334980_7	transcript:DINM_002851	gene:gene-DINM_002851	gene:gene-DINM_002851	unnamed protein product [Brugia pahangi]	777-796	787	-24.3	-18.6	0.765432	3	GO:0016020(membrane);GO:0016021(integral component of membrane)	03008(Ribosome biogenesis in eukaryotes)
PC-5p-334980_7	transcript:DINM_006778	gene:gene-DINM_006778	gene:gene-DINM_006778	unnamed protein product, partial [Onchocerca ochengi]	1839-1857	1848	-24.3	-18.3	0.753086	4	GO:0003674(molecular_function);GO:0005768(endosome);GO:0005769(early endosome);GO:0007409(axonogenesis);GO:0015031(protein transport);GO:0048666(neuron development);GO:0060047(heart contraction);GO:0071203(WASH complex)	04144(Endocytosis)
PC-5p-334980_7	transcript:DINM_002400	gene:gene-DINM_002400	gene:gene-DINM_002400	hypothetical protein X798_03317 [Onchocerca flexuosa]	1485-1504	1494	-24.3	-17.3	0.711934	3	-	-
PC-5p-334980_7	transcript:DINM_020245	gene:gene-DINM_020245	gene:gene-DINM_020245	unnamed protein product [Acanthocheilonema viteae]	2337-2354	2345	-24.3	-17	0.699588	3	GO:0000124(SAGA complex);GO:0001102(RNA polymerase II activating transcription factor binding);GO:0003700(DNA binding transcription factor activity);GO:0005634(nucleus);GO:0005669(transcription factor TFIID complex);GO:0006325(chromatin organization);GO:0006366(transcription by RNA polymerase II);GO:0006367(transcription initiation from RNA polymerase II promoter);GO:0007221(positive regulation o…	03022(Basal transcription factors)
hco-miR-5991_R-3_1ss14GT	transcript:DINM_021107	gene:gene-DINM_021107	gene:gene-DINM_021107	hypothetical protein X798_02576 [Onchocerca flexuosa]	1243-1260	1251	-31.9	-24	0.752351	4	-	-
hco-miR-5991_R-3_1ss14GT	transcript:DINM_002310	gene:gene-DINM_002310	gene:gene-DINM_002310	unnamed protein product [Enterobius vermicularis]	267-285	276	-31.9	-22.8	0.714734	3.5	GO:0071568(UFM1 transferase activity);GO:0071569(protein ufmylation)	-
hco-miR-5991_R-3_1ss14GT	transcript:DINM_022702	gene:gene-DINM_022702	gene:gene-DINM_022702	unnamed protein product [Brugia pahangi]	543-560	551	-31.9	-22.7	0.711599	4	GO:0000009(alpha-1,6-mannosyltransferase activity);GO:0000030(mannosyltransferase activity);GO:0005783(endoplasmic reticulum);GO:0005789(endoplasmic reticulum membrane);GO:0006486(protein glycosylation);GO:0006487(protein N-linked glycosylation);GO:0006488(dolichol-linked oligosaccharide biosynthetic process);GO:0016020(membrane);GO:0016021(integral component of membrane);GO:0016740(transferase a…	00510(N-Glycan biosynthesis)
hco-miR-5991_R-3_1ss14GT	transcript:DINM_021829	gene:gene-DINM_021829	gene:gene-DINM_021829	hypothetical protein X798_04830 [Onchocerca flexuosa]	137-155	146	-31.9	-21.2	0.664577	3.5	-	-
PC-3p-210686_11	transcript:DINM_004874	gene:gene-DINM_004874	gene:gene-DINM_004874	unnamed protein product [Onchocerca ochengi]	1406-1425	1416	-30.8	-27	0.876623	2.5	GO:0000480(endonucleolytic cleavage in 5'-ETS of tricistronic rRNA transcript (SSU-rRNA, 5.8S rRNA, LSU-rRNA));GO:0003723(RNA binding);GO:0003963(RNA-3'-phosphate cyclase activity);GO:0004521(endoribonuclease activity);GO:0005730(nucleolus)	03008(Ribosome biogenesis in eukaryotes)
PC-5p-221218_11	transcript:DINM_006196	gene:gene-DINM_006196	gene:gene-DINM_006196	RNA dependent RNA polymerase [Loa loa]	1929-1947	1938	-27.4	-26.8	0.978102	1.5	GO:0001172(transcription, RNA-templated);GO:0003968(RNA-directed 5'-3' RNA polymerase activity);GO:0005515(protein binding);GO:0031048(chromatin silencing by small RNA)	-
PC-5p-221218_11	transcript:DINM_020457	gene:gene-DINM_020457	gene:gene-DINM_020457	BMA-OLRN-1 [Brugia malayi]	2046-2064	2055	-27.4	-23.9	0.872263	3.5	GO:0003824(catalytic activity);GO:0008483(transaminase activity);GO:0009058(biosynthetic process);GO:0016740(transferase activity);GO:0030170(pyridoxal phosphate binding)	00380(Tryptophan metabolism);00450(Selenocompound metabolism)
PC-5p-221218_11	transcript:DINM_005393	gene:gene-DINM_005393	gene:gene-DINM_005393	Bm4191 [Brugia malayi]	1577-1594	1586	-27.4	-22.3	0.813869	3.5	GO:0001726(ruffle);GO:0003774(motor activity);GO:0005515(protein binding);GO:0005524(ATP binding);GO:0005634(nucleus);GO:0005654(nucleoplasm);GO:0005737(cytoplasm);GO:0005794(Golgi apparatus);GO:0005886(plasma membrane);GO:0005902(microvillus);GO:0005903(brush border);GO:0006605(protein targeting);GO:0006897(endocytosis);GO:0007268(chemical synaptic transmission);GO:0007416(synapse assembly);GO:0…	-
PC-5p-221218_11	transcript:DINM_005819	gene:gene-DINM_005819	gene:gene-DINM_005819	unnamed protein product [Acanthocheilonema viteae]	936-953	945	-27.4	-22.1	0.806569	3.5	GO:0001701(in utero embryonic development);GO:0001756(somitogenesis);GO:0001757(somite specification);GO:0001947(heart looping);GO:0002315(marginal zone B cell differentiation);GO:0003323(type B pancreatic cell development);GO:0005112(Notch binding);GO:0005509(calcium ion binding);GO:0005515(protein binding);GO:0005634(nucleus);GO:0005886(plasma membrane);GO:0005912(adherens junction);GO:0007154(…	04330(Notch signaling pathway)
PC-5p-221218_11	transcript:DINM_002356	gene:gene-DINM_002356	gene:gene-DINM_002356	hypothetical protein X798_03271 [Onchocerca flexuosa]	3132-3151	3142	-27.4	-22.1	0.806569	4	GO:0003723(RNA binding);GO:0005682(U5 snRNP);GO:0008380(RNA splicing);GO:0071011(precatalytic spliceosome);GO:0071013(catalytic step 2 spliceosome)	-
PC-5p-221218_11	transcript:DINM_006372	gene:gene-DINM_006372	gene:gene-DINM_006372	unnamed protein product [Onchocerca ochengi]	702-719	710	-27.4	-19.1	0.69708	3.5	-	-
PC-5p-221218_11	transcript:DINM_002826	gene:gene-DINM_002826	gene:gene-DINM_002826	26S proteasome subunit P45 family protein [Onchocerca flexuosa]	162-179	171	-27.4	-18.6	0.678832	4	GO:0008540(proteasome regulatory particle, base subcomplex);GO:0017025(TBP-class protein binding);GO:0030433(ubiquitin-dependent ERAD pathway);GO:0031595(nuclear proteasome complex);GO:0031597(cytosolic proteasome complex);GO:0036402(proteasome-activating ATPase activity);GO:0045899(positive regulation of RNA polymerase II transcriptional preinitiation complex assembly)	03050(Proteasome)
PC-5p-133884_20	transcript:DINM_003933	gene:gene-DINM_003933	gene:gene-DINM_003933	CTP synthase [Onchocerca flexuosa]	117-137	128	-30.6	-22.1	0.722222	3.5	GO:0000166(nucleotide binding);GO:0003883(CTP synthase activity);GO:0005524(ATP binding);GO:0006221(pyrimidine nucleotide biosynthetic process);GO:0006541(glutamine metabolic process);GO:0016874(ligase activity);GO:0044210('de novo' CTP biosynthetic process)	00240(Pyrimidine metabolism)
PC-3p-215422_11	transcript:DINM_020451	gene:gene-DINM_020451	gene:gene-DINM_020451	unnamed protein product [Onchocerca ochengi]	132-150	141	-22.9	-17.7	0.772926	4	GO:0003689(DNA clamp loader activity);GO:0005663(DNA replication factor C complex);GO:0006261(DNA-dependent DNA replication)	03030(DNA replication);03420(Nucleotide excision repair);03430(Mismatch repair)
PC-3p-215422_11	transcript:DINM_020492	gene:gene-DINM_020492	gene:gene-DINM_020492	unnamed protein product [Onchocerca ochengi]	123-141	132	-22.9	-17.6	0.768559	4	-	-
PC-3p-215422_11	transcript:DINM_020159	gene:gene-DINM_020159	gene:gene-DINM_020159	hypothetical protein LOAG_10702 [Loa loa]	24-43	34	-22.9	-17.3	0.755459	4	GO:0001944(vasculature development);GO:0005813(centrosome);GO:0007224(smoothened signaling pathway);GO:0008158(hedgehog receptor activity);GO:0016020(membrane);GO:0032880(regulation of protein localization);GO:0036038(MKS complex);GO:0036064(ciliary basal body);GO:0042733(embryonic digit morphogenesis);GO:0043010(camera-type eye development);GO:0060563(neuroepithelial cell differentiation)	-
PC-3p-215422_11	transcript:DINM_001816	gene:gene-DINM_001816	gene:gene-DINM_001816	pigment dispersing factor receptor c [Loa loa]	969-989	980	-22.9	-17.2	0.751092	4	GO:0004930(G-protein coupled receptor activity);GO:0004948(calcitonin receptor activity);GO:0005622(intracellular);GO:0005886(plasma membrane);GO:0006874(cellular calcium ion homeostasis);GO:0007165(signal transduction);GO:0007186(G-protein coupled receptor signaling pathway);GO:0007189(adenylate cyclase-activating G-protein coupled receptor signaling pathway);GO:0016020(membrane);GO:0016021(inte…	04080(Neuroactive ligand-receptor interaction)
PC-3p-215422_11	transcript:DINM_022019	gene:gene-DINM_022019	gene:gene-DINM_022019	unnamed protein product [Onchocerca ochengi]	2499-2519	2510	-22.9	-16.9	0.737991	3	GO:0004930(G-protein coupled receptor activity);GO:0005509(calcium ion binding);GO:0007156(homophilic cell adhesion via plasma membrane adhesion molecules);GO:0007186(G-protein coupled receptor signaling pathway);GO:0016020(membrane);GO:0016021(integral component of membrane);GO:0030424(axon);GO:0033564(anterior/posterior axon guidance);GO:0097376(interneuron axon guidance)	-
PC-3p-215422_11	transcript:DINM_022514	gene:gene-DINM_022514	gene:gene-DINM_022514	BMA-MEC-1 [Brugia malayi]	967-985	976	-22.9	-16.2	0.707424	3.5	GO:0004867(serine-type endopeptidase inhibitor activity);GO:0005509(calcium ion binding);GO:0007638(mechanosensory behavior);GO:0009612(response to mechanical stimulus);GO:0010951(negative regulation of endopeptidase activity);GO:0043062(extracellular structure organization);GO:0050976(detection of mechanical stimulus involved in sensory perception of touch)	-
PC-3p-215422_11	transcript:DINM_001383	gene:gene-DINM_001383	gene:gene-DINM_001383	Bm3262 [Brugia malayi]	9-27	18	-22.9	-16.2	0.707424	4	GO:0005635(nuclear envelope);GO:0016020(membrane);GO:0016021(integral component of membrane)	-
PC-5p-177244_14	transcript:DINM_000884	gene:gene-DINM_000884	gene:gene-DINM_000884	NA	283-304	295	-41	-38.5	0.939024	3	-	-
PC-5p-251772_9	transcript:DINM_022664	gene:gene-DINM_022664	gene:gene-DINM_022664	unnamed protein product [Wuchereria bancrofti]	2519-2540	2531	-30.6	-23.4	0.764706	4	GO:0003676(nucleic acid binding);GO:0005737(cytoplasm);GO:0007283(spermatogenesis);GO:0043186(P granule)	-
PC-5p-257009_9	transcript:DINM_002264	gene:gene-DINM_002264	gene:gene-DINM_002264	hypothetical protein X798_01486 [Onchocerca flexuosa]	74-91	82	-30.1	-23.6	0.784053	2.5	GO:0004748(ribonucleoside-diphosphate reductase activity, thioredoxin disulfide as acceptor);GO:0009265(2'-deoxyribonucleotide biosynthetic process)	-
PC-5p-257009_9	transcript:DINM_006005	gene:gene-DINM_006005	gene:gene-DINM_006005	hypothetical protein LOAG_01248 [Loa loa]	704-721	712	-30.1	-22.6	0.750831	3	GO:0016020(membrane);GO:0016021(integral component of membrane)	-
PC-5p-257009_9	transcript:DINM_003907	gene:gene-DINM_003907	gene:gene-DINM_003907	unnamed protein product [Acanthocheilonema viteae]	119-137	128	-30.1	-21.7	0.72093	4	GO:0005634(nucleus);GO:0005694(chromosome);GO:0006260(DNA replication);GO:0006281(DNA repair);GO:0006351(transcription, DNA-templated);GO:0006355(regulation of transcription, DNA-templated);GO:0006368(transcription elongation from RNA polymerase II promoter);GO:0006974(cellular response to DNA damage stimulus);GO:0031491(nucleosome binding);GO:0032968(positive regulation of transcription elongati…	04310(Wnt signaling pathway)
PC-5p-257009_9	transcript:DINM_020511	gene:gene-DINM_020511	gene:gene-DINM_020511	unnamed protein product [Brugia pahangi]	1043-1062	1053	-30.1	-21.6	0.717608	3.5	GO:0005783(endoplasmic reticulum);GO:0005794(Golgi apparatus);GO:0006612(protein targeting to membrane);GO:0016020(membrane);GO:0016021(integral component of membrane);GO:0016740(transferase activity);GO:0016746(transferase activity, transferring acyl groups);GO:0018230(peptidyl-L-cysteine S-palmitoylation);GO:0019706(protein-cysteine S-palmitoyltransferase activity)	-
PC-5p-257009_9	transcript:DINM_000040	gene:gene-DINM_000040	gene:gene-DINM_000040	unnamed protein product, partial [Onchocerca ochengi]	1021-1039	1030	-30.1	-21.1	0.700997	4	GO:0004715(non-membrane spanning protein tyrosine kinase activity);GO:0005102(receptor binding);GO:0007169(transmembrane receptor protein tyrosine kinase signaling pathway);GO:0030154(cell differentiation);GO:0031234(extrinsic component of cytoplasmic side of plasma membrane);GO:0038083(peptidyl-tyrosine autophosphorylation);GO:0042127(regulation of cell proliferation);GO:0045087(innate immune re…	04012(ErbB signaling pathway)
PC-5p-257009_9	transcript:DINM_021633	gene:gene-DINM_021633	gene:gene-DINM_021633	hypothetical protein X798_03751 [Onchocerca flexuosa]	1373-1389	1381	-30.1	-19.6	0.651163	4	GO:0006820(anion transport);GO:0016021(integral component of membrane);GO:0022857(transmembrane transporter activity);GO:0055085(transmembrane transport)	-
PC-5p-288713_8	transcript:DINM_003095	gene:gene-DINM_003095	gene:gene-DINM_003095	unnamed protein product [Onchocerca ochengi]	278-296	287	-25.5	-23.8	0.933333	3	GO:0005783(endoplasmic reticulum);GO:0005793(endoplasmic reticulum-Golgi intermediate compartment);GO:0005794(Golgi apparatus);GO:0006810(transport);GO:0006886(intracellular protein transport);GO:0006888(ER to Golgi vesicle-mediated transport);GO:0007030(Golgi organization);GO:0016020(membrane);GO:0016021(integral component of membrane);GO:0030134(COPII-coated ER to Golgi transport vesicle)	-
PC-5p-288713_8	transcript:DINM_005180	gene:gene-DINM_005180	gene:gene-DINM_005180	hypothetical protein LOAG_18193 [Loa loa]	660-677	668	-25.5	-18	0.705882	3	-	-
PC-5p-288713_8	transcript:DINM_006284	gene:gene-DINM_006284	gene:gene-DINM_006284	hypothetical protein X798_04862 [Onchocerca flexuosa]	2126-2144	2135	-25.5	-16.9	0.662745	3.5	GO:0016020(membrane)	-
PC-5p-288713_8	transcript:DINM_002346	gene:gene-DINM_002346	gene:gene-DINM_002346	unnamed protein product [Onchocerca ochengi]	2065-2084	2075	-25.5	-16.6	0.65098	4	-	-
bma-miR-252	transcript:DINM_022670	gene:gene-DINM_022670	gene:gene-DINM_022670	unnamed protein product [Brugia pahangi]	302-323	314	-41.8	-31.7	0.758373	3	-	-
PC-5p-419680_6	transcript:DINM_000839	gene:gene-DINM_000839	gene:gene-DINM_000839	unnamed protein product [Onchocerca flexuosa]	85-103	94	-31.2	-23.8	0.762821	4	GO:0005783(endoplasmic reticulum);GO:0006915(apoptotic process);GO:0016236(macroautophagy);GO:1901418(positive regulation of response to ethanol)	04115(p53 signaling pathway)
PC-5p-419680_6	transcript:DINM_006537	gene:gene-DINM_006537	gene:gene-DINM_006537	hypothetical protein LOAG_03029 [Loa loa]	1240-1258	1249	-31.2	-23	0.737179	3.5	GO:0005085(guanyl-nucleotide exchange factor activity);GO:0005622(intracellular);GO:0007165(signal transduction);GO:0007173(epidermal growth factor receptor signaling pathway);GO:0007264(small GTPase mediated signal transduction);GO:0016020(membrane);GO:0030695(GTPase regulator activity);GO:0040026(positive regulation of vulval development);GO:0043547(positive regulation of GTPase activity);GO:00…	04014(Ras signaling pathway)
PC-3p-388920_6	transcript:DINM_000793	gene:gene-DINM_000793	gene:gene-DINM_000793	unnamed protein product [Brugia pahangi]	1123-1145	1136	-31.6	-24.8	0.78481	3.5	GO:0003746(translation elongation factor activity);GO:0005853(eukaryotic translation elongation factor 1 complex);GO:0006414(translational elongation)	-
PC-3p-388920_6	transcript:DINM_004352	gene:gene-DINM_004352	gene:gene-DINM_004352	polyprenyl synthetase [Loa loa]	96-116	107	-31.6	-22.7	0.718354	3	GO:0006744(ubiquinone biosynthetic process);GO:0008299(isoprenoid biosynthetic process);GO:0016740(transferase activity);GO:0016765(transferase activity, transferring alkyl or aryl (other than methyl) groups);GO:0031314(extrinsic component of mitochondrial inner membrane)	00900(Terpenoid backbone biosynthesis)
PC-5p-391933_6	transcript:DINM_006099	gene:gene-DINM_006099	gene:gene-DINM_006099	unnamed protein product [Onchocerca ochengi]	718-738	729	-31.3	-24	0.766773	4	-	-
PC-5p-226772_10	transcript:DINM_020604	gene:gene-DINM_020604	gene:gene-DINM_020604	unnamed protein product [Acanthocheilonema viteae]	511-528	519	-33.1	-30	0.906344	2	GO:0000030(mannosyltransferase activity);GO:0005637(nuclear inner membrane);GO:0016021(integral component of membrane);GO:0018406(protein C-linked glycosylation via 2'-alpha-mannosyl-L-tryptophan)	-
PC-5p-226772_10	transcript:DINM_004692	gene:gene-DINM_004692	gene:gene-DINM_004692	pyridine nucleotide-disufhide oxidoreductase [Loa loa]	535-552	543	-33.1	-27.3	0.824773	3	GO:0016491(oxidoreductase activity);GO:0055114(oxidation-reduction process)	-
PC-5p-226772_10	transcript:DINM_020999	gene:gene-DINM_020999	gene:gene-DINM_020999	PHD-finger [Onchocerca flexuosa]	1302-1319	1310	-33.1	-26.6	0.803625	3.5	GO:0046872(metal ion binding)	00310(Lysine degradation)
PC-5p-226772_10	transcript:DINM_005008	gene:gene-DINM_005008	gene:gene-DINM_005008	MOZ/SAS family protein [Loa loa]	826-841	832	-33.1	-25.4	0.767372	4	GO:0004402(histone acetyltransferase activity);GO:0005634(nucleus);GO:0006355(regulation of transcription, DNA-templated);GO:0016573(histone acetylation);GO:0016740(transferase activity);GO:0016747(transferase activity, transferring acyl groups other than amino-acyl groups);GO:0046872(metal ion binding)	-
PC-5p-226772_10	transcript:DINM_020861	gene:gene-DINM_020861	gene:gene-DINM_020861	hypothetical protein X798_06162 [Onchocerca flexuosa]	973-990	981	-33.1	-24	0.725076	4	GO:0000166(nucleotide binding);GO:0003674(molecular_function);GO:0003682(chromatin binding);GO:0005524(ATP binding);GO:0005575(cellular_component);GO:0005634(nucleus);GO:0006351(transcription, DNA-templated);GO:0016887(ATPase activity);GO:0031445(regulation of heterochromatin assembly);GO:0031936(negative regulation of chromatin silencing);GO:0042393(histone binding);GO:0045944(positive regulatio…	04141(Protein processing in endoplasmic reticulum)
PC-5p-226772_10	transcript:DINM_022284	gene:gene-DINM_022284	gene:gene-DINM_022284	hypothetical protein LOAG_01021 [Loa loa]	12934-12952	12942	-33.1	-23.4	0.706949	4	GO:0004672(protein kinase activity);GO:0005089(Rho guanyl-nucleotide exchange factor activity);GO:0005515(protein binding);GO:0005524(ATP binding);GO:0005622(intracellular);GO:0005737(cytoplasm);GO:0006468(protein phosphorylation);GO:0010628(positive regulation of gene expression);GO:0014722(regulation of skeletal muscle contraction by calcium ion signaling);GO:0016740(transferase activity);GO:00…	-
PC-5p-226772_10	transcript:DINM_004309	gene:gene-DINM_004309	gene:gene-DINM_004309	NA	164-182	173	-33.1	-22.8	0.688822	4	-	-
PC-5p-226772_10	transcript:DINM_022997	gene:gene-DINM_022997	gene:gene-DINM_022997	ATP-dependent RNA helicase DBP2 [Wuchereria bancrofti]	1113-1129	1121	-33.1	-22.1	0.667674	3.5	GO:0000166(nucleotide binding);GO:0000398(mRNA splicing, via spliceosome);GO:0003676(nucleic acid binding);GO:0004004(ATP-dependent RNA helicase activity);GO:0004386(helicase activity);GO:0005524(ATP binding);GO:0005730(nucleolus);GO:0005737(cytoplasm);GO:0010501(RNA secondary structure unwinding);GO:0016787(hydrolase activity);GO:0031054(pre-miRNA processing);GO:0045893(positive regulation of tr…	03040(Spliceosome)
PC-3p-34927_64	transcript:DINM_001182	gene:gene-DINM_001182	gene:gene-DINM_001182	BMA-UNC-37, isoform b [Brugia malayi]	474-491	482	-23.3	-21.8	0.935622	4	GO:0000122(negative regulation of transcription by RNA polymerase II);GO:0003682(chromatin binding);GO:0003714(transcription corepressor activity);GO:0005634(nucleus);GO:0016055(Wnt signaling pathway);GO:0070491(repressing transcription factor binding)	04013(MAPK signaling pathway - fly);04310(Wnt signaling pathway);04330(Notch signaling pathway)
PC-3p-34927_64	transcript:DINM_003971	gene:gene-DINM_003971	gene:gene-DINM_003971	unnamed protein product [Brugia pahangi]	1089-1106	1097	-23.3	-19.3	0.828326	4	GO:0003677(DNA binding);GO:0003689(DNA clamp loader activity);GO:0005524(ATP binding);GO:0005634(nucleus);GO:0005663(DNA replication factor C complex);GO:0006260(DNA replication)	03030(DNA replication);03420(Nucleotide excision repair);03430(Mismatch repair)
PC-3p-34927_64	transcript:DINM_002834	gene:gene-DINM_002834	gene:gene-DINM_002834	SH2 domain containing protein [Brugia malayi]	3976-3993	3984	-23.3	-18.6	0.798283	4	GO:0003677(DNA binding);GO:0006139(nucleobase-containing compound metabolic process);GO:0010793(regulation of mRNA export from nucleus);GO:0032968(positive regulation of transcription elongation from RNA polymerase II promoter);GO:0042393(histone binding);GO:0045191(regulation of isotype switching);GO:0050684(regulation of mRNA processing);GO:0051147(regulation of muscle cell differentiation);GO:…	-
PC-3p-34927_64	transcript:DINM_004514	gene:gene-DINM_004514	gene:gene-DINM_004514	ATPase, AAA family [Onchocerca flexuosa]	721-738	729	-23.3	-18.1	0.776824	3	GO:0000166(nucleotide binding);GO:0000777(condensed chromosome kinetochore);GO:0005524(ATP binding);GO:0051321(meiotic cell cycle)	-
PC-3p-34927_64	transcript:DINM_003974	gene:gene-DINM_003974	gene:gene-DINM_003974	unnamed protein product [Onchocerca ochengi]	3013-3030	3021	-23.3	-17.6	0.755365	4	GO:0004860(protein kinase inhibitor activity);GO:0005524(ATP binding);GO:0005737(cytoplasm);GO:0006469(negative regulation of protein kinase activity);GO:0016887(ATPase activity);GO:0019901(protein kinase binding);GO:0051301(cell division)	04141(Protein processing in endoplasmic reticulum)
PC-3p-34927_64	transcript:DINM_002431	gene:gene-DINM_002431	gene:gene-DINM_002431	hypothetical protein LOAG_00974 [Loa loa]	3700-3717	3708	-23.3	-17.4	0.746781	3.5	GO:0000184(nuclear-transcribed mRNA catabolic process, nonsense-mediated decay);GO:0004540(ribonuclease activity);GO:0005697(telomerase holoenzyme complex);GO:0005737(cytoplasm);GO:0006406(mRNA export from nucleus);GO:0007004(telomere maintenance via telomerase);GO:0016740(transferase activity);GO:0042162(telomeric DNA binding);GO:0043009(chordate embryonic development);GO:0043021(ribonucleoprote…	03015(mRNA surveillance pathway)
PC-3p-34927_64	transcript:DINM_003526	gene:gene-DINM_003526	gene:gene-DINM_003526	unnamed protein product [Wuchereria bancrofti]	4576-4593	4584	-23.3	-17.3	0.742489	3.5	GO:0003824(catalytic activity);GO:0005789(endoplasmic reticulum membrane);GO:0006506(GPI anchor biosynthetic process);GO:0008152(metabolic process);GO:0016020(membrane);GO:0016021(integral component of membrane);GO:0051377(mannose-ethanolamine phosphotransferase activity)	00563(Glycosylphosphatidylinositol(GPI)-anchor biosynthesis)
PC-3p-34927_64	transcript:DINM_003636	gene:gene-DINM_003636	gene:gene-DINM_003636	unnamed protein product [Acanthocheilonema viteae]	528-547	537	-23.3	-17.1	0.733906	4	-	-
PC-3p-34927_64	transcript:DINM_021165	gene:gene-DINM_021165	gene:gene-DINM_021165	unnamed protein product [Litomosoides sigmodontis]	483-499	490	-23.3	-16.1	0.690987	3	GO:0005515(protein binding);GO:0005737(cytoplasm);GO:0045087(innate immune response);GO:0055120(striated muscle dense body)	-
