# Supplementary material for: Evaluation of diagnostic techniques for early detection of heartworm in experimentally infected dogs: identification of Dirofilaria immitis-derived microRNA in the initial 28 weeks post-inoculation
Source: Parasit Vectors. 2024 Jun 13;17:258. doi: 10.1186/s13071-024-06337-y (PMC11177477; doi:10.1186/s13071-024-06337-y)
Supplement: Supplementary file 3 — Supplementary Material 3. [file 13071_2024_6337_MOESM3_ESM.xlsx]

## Sheet: Target_predict_annotation
miRNA ID	Transcript ID	Gene ID	Symbol	Gene Annoation	Range	TSlice	MFEperfect	MFEsite	MFEratio	AllenScore	GO	KEGG
bma-miR-2a_R+1	transcript:DINM_000826	gene:gene-DINM_000826	gene:gene-DINM_000826	unnamed protein product [Thelazia callipaeda]	1523-1543	1534	-38.9	-29.7	0.763496	3.5	GO:0004807(triose-phosphate isomerase activity);GO:0005829(cytosol);GO:0006094(gluconeogenesis);GO:0006096(glycolytic process);GO:0019563(glycerol catabolic process);GO:0046166(glyceraldehyde-3-phosphate biosynthetic process)	00010(Glycolysis / Gluconeogenesis);00051(Fructose and mannose metabolism);00562(Inositol phosphate metabolism)
bma-miR-100a_R+1	transcript:DINM_004705	gene:gene-DINM_004705	gene:gene-DINM_004705	DnaJ domain-containing protein [Loa loa]	1515-1538	1528	-38.7	-26.9	0.69509	4	GO:0005623(cell);GO:0005829(cytosol);GO:0016020(membrane);GO:0016021(integral component of membrane);GO:0045454(cell redox homeostasis)	-
bma-miR-100a_R+1	transcript:DINM_001436	gene:gene-DINM_001436	gene:gene-DINM_001436	unnamed protein product [Brugia pahangi]	2207-2227	2218	-38.7	-25.2	0.651163	3.5	GO:0000790(nuclear chromatin);GO:0004842(ubiquitin-protein transferase activity);GO:0005634(nucleus);GO:0006513(protein monoubiquitination);GO:0006909(phagocytosis);GO:0008270(zinc ion binding);GO:0016570(histone modification);GO:0016574(histone ubiquitination);GO:0016874(ligase activity);GO:0030431(sleep);GO:0046872(metal ion binding)	-
bma-miR-5360_R-1	transcript:DINM_021711	gene:gene-DINM_021711	gene:gene-DINM_021711	hypothetical protein X798_07738 [Onchocerca flexuosa]	583-605	596	-40.5	-37.2	0.918519	2	GO:0016020(membrane);GO:0016021(integral component of membrane)	-
asu-miR-1-3p_R-1	transcript:DINM_000755	gene:gene-DINM_000755	gene:gene-DINM_000755	unnamed protein product [Acanthocheilonema viteae]	1941-1959	1950	-28.5	-20.1	0.705263	3.5	GO:0005509(calcium ion binding);GO:0007160(cell-matrix adhesion);GO:0016020(membrane);GO:0016021(integral component of membrane)	-
asu-miR-1-3p_R-1	transcript:DINM_022050	gene:gene-DINM_022050	gene:gene-DINM_022050	zinc knuckle family protein [Loa loa]	219-237	228	-28.5	-19.5	0.684211	4	GO:0005739(mitochondrion)	-
asu-miR-83-3p_1ss20CT	transcript:DINM_007081	gene:gene-DINM_007081	gene:gene-DINM_007081	unnamed protein product [Onchocerca ochengi]	59-79	70	-30.6	-23.5	0.767974	3	GO:0003824(catalytic activity);GO:0004134(4-alpha-glucanotransferase activity);GO:0004135(amylo-alpha-1,6-glucosidase activity);GO:0005978(glycogen biosynthetic process);GO:0005980(glycogen catabolic process);GO:0016740(transferase activity)	00500(Starch and sucrose metabolism)
asu-miR-83-3p_1ss20CT	transcript:DINM_020670	gene:gene-DINM_020670	gene:gene-DINM_020670	unnamed protein product [Onchocerca ochengi]	361-382	373	-30.6	-22.4	0.732026	4	-	-
PC-3p-68402_35	transcript:DINM_005706	gene:gene-DINM_005706	gene:gene-DINM_005706	unnamed protein product [Dracunculus medinensis]	249-272	263	-49.3	-43.8	0.888438	4	-	-
PC-3p-34927_64	transcript:DINM_001182	gene:gene-DINM_001182	gene:gene-DINM_001182	BMA-UNC-37, isoform b [Brugia malayi]	474-491	482	-23.3	-21.8	0.935622	4	GO:0000122(negative regulation of transcription by RNA polymerase II);GO:0003682(chromatin binding);GO:0003714(transcription corepressor activity);GO:0005634(nucleus);GO:0016055(Wnt signaling pathway);GO:0070491(repressing transcription factor binding)	04013(MAPK signaling pathway - fly);04310(Wnt signaling pathway);04330(Notch signaling pathway)
PC-3p-34927_64	transcript:DINM_003971	gene:gene-DINM_003971	gene:gene-DINM_003971	unnamed protein product [Brugia pahangi]	1089-1106	1097	-23.3	-19.3	0.828326	4	GO:0003677(DNA binding);GO:0003689(DNA clamp loader activity);GO:0005524(ATP binding);GO:0005634(nucleus);GO:0005663(DNA replication factor C complex);GO:0006260(DNA replication)	03030(DNA replication);03420(Nucleotide excision repair);03430(Mismatch repair)
PC-3p-34927_64	transcript:DINM_002834	gene:gene-DINM_002834	gene:gene-DINM_002834	SH2 domain containing protein [Brugia malayi]	3976-3993	3984	-23.3	-18.6	0.798283	4	GO:0003677(DNA binding);GO:0006139(nucleobase-containing compound metabolic process);GO:0010793(regulation of mRNA export from nucleus);GO:0032968(positive regulation of transcription elongation from RNA polymerase II promoter);GO:0042393(histone binding);GO:0045191(regulation of isotype switching);GO:0050684(regulation of mRNA processing);GO:0051147(regulation of muscle cell differentiation);GO:…	-
PC-3p-34927_64	transcript:DINM_004514	gene:gene-DINM_004514	gene:gene-DINM_004514	ATPase, AAA family [Onchocerca flexuosa]	721-738	729	-23.3	-18.1	0.776824	3	GO:0000166(nucleotide binding);GO:0000777(condensed chromosome kinetochore);GO:0005524(ATP binding);GO:0051321(meiotic cell cycle)	-
PC-3p-34927_64	transcript:DINM_003974	gene:gene-DINM_003974	gene:gene-DINM_003974	unnamed protein product [Onchocerca ochengi]	3013-3030	3021	-23.3	-17.6	0.755365	4	GO:0004860(protein kinase inhibitor activity);GO:0005524(ATP binding);GO:0005737(cytoplasm);GO:0006469(negative regulation of protein kinase activity);GO:0016887(ATPase activity);GO:0019901(protein kinase binding);GO:0051301(cell division)	04141(Protein processing in endoplasmic reticulum)
PC-3p-34927_64	transcript:DINM_002431	gene:gene-DINM_002431	gene:gene-DINM_002431	hypothetical protein LOAG_00974 [Loa loa]	3700-3717	3708	-23.3	-17.4	0.746781	3.5	GO:0000184(nuclear-transcribed mRNA catabolic process, nonsense-mediated decay);GO:0004540(ribonuclease activity);GO:0005697(telomerase holoenzyme complex);GO:0005737(cytoplasm);GO:0006406(mRNA export from nucleus);GO:0007004(telomere maintenance via telomerase);GO:0016740(transferase activity);GO:0042162(telomeric DNA binding);GO:0043009(chordate embryonic development);GO:0043021(ribonucleoprote…	03015(mRNA surveillance pathway)
PC-3p-34927_64	transcript:DINM_003526	gene:gene-DINM_003526	gene:gene-DINM_003526	unnamed protein product [Wuchereria bancrofti]	4576-4593	4584	-23.3	-17.3	0.742489	3.5	GO:0003824(catalytic activity);GO:0005789(endoplasmic reticulum membrane);GO:0006506(GPI anchor biosynthetic process);GO:0008152(metabolic process);GO:0016020(membrane);GO:0016021(integral component of membrane);GO:0051377(mannose-ethanolamine phosphotransferase activity)	00563(Glycosylphosphatidylinositol(GPI)-anchor biosynthesis)
PC-3p-34927_64	transcript:DINM_003636	gene:gene-DINM_003636	gene:gene-DINM_003636	unnamed protein product [Acanthocheilonema viteae]	528-547	537	-23.3	-17.1	0.733906	4	-	-
PC-3p-34927_64	transcript:DINM_021165	gene:gene-DINM_021165	gene:gene-DINM_021165	unnamed protein product [Litomosoides sigmodontis]	483-499	490	-23.3	-16.1	0.690987	3	GO:0005515(protein binding);GO:0005737(cytoplasm);GO:0045087(innate immune response);GO:0055120(striated muscle dense body)	-
bma-miR-57	transcript:DINM_004649	gene:gene-DINM_004649	gene:gene-DINM_004649	putative hydroxypyruvate isomerase [Onchocerca flexuosa]	855-879	870	-51.3	-52.7	1	0	GO:0006090(pyruvate metabolic process);GO:0008903(hydroxypyruvate isomerase activity)	00630(Glyoxylate and dicarboxylate metabolism)
bma-miR-5866	transcript:DINM_020231	gene:gene-DINM_020231	gene:gene-DINM_020231	hypothetical protein LOAG_02402 [Loa loa]	173-194	185	-37.3	-25	0.670241	4	GO:0005811(lipid droplet);GO:0016020(membrane);GO:0016021(integral component of membrane);GO:0016616(oxidoreductase activity, acting on the CH-OH group of donors, NAD or NADP as acceptor)	00830(Retinol metabolism)
PC-5p-104864_25	transcript:DINM_004825	gene:gene-DINM_004825	gene:gene-DINM_004825	NA	310-328	319	-31.8	-24.6	0.773585	3	-	-
PC-5p-104864_25	transcript:DINM_002570	gene:gene-DINM_002570	gene:gene-DINM_002570	unnamed protein product [Onchocerca flexuosa]	404-423	414	-31.8	-21.3	0.669811	3.5	GO:0001085(RNA polymerase II transcription factor binding);GO:0005634(nucleus);GO:0006357(regulation of transcription by RNA polymerase II);GO:0070603(SWI/SNF superfamily-type complex)	-
PC-5p-104864_25	transcript:DINM_007178	gene:gene-DINM_007178	gene:gene-DINM_007178	BRCA1-associated protein 2 containing protein [Loa loa]	1066-1086	1077	-31.8	-20.9	0.657233	4	GO:0000151(ubiquitin ligase complex);GO:0004842(ubiquitin-protein transferase activity);GO:0016567(protein ubiquitination);GO:0043130(ubiquitin binding)	-
hpo-miR-10112-3p_R-5_1ss16CG	transcript:DINM_004813	gene:gene-DINM_004813	gene:gene-DINM_004813	unnamed protein product [Onchocerca flexuosa]	27-44	35	-35.1	-29.6	0.843305	3	GO:0000166(nucleotide binding);GO:0000287(magnesium ion binding);GO:0004363(glutathione synthase activity);GO:0005524(ATP binding);GO:0005829(cytosol);GO:0006520(cellular amino acid metabolic process);GO:0006750(glutathione biosynthetic process);GO:0016874(ligase activity);GO:0042803(protein homodimerization activity);GO:0043295(glutathione binding);GO:0046872(metal ion binding)	00270(Cysteine and methionine metabolism);00480(Glutathione metabolism)
hpo-miR-10112-3p_R-5_1ss16CG	transcript:DINM_021578	gene:gene-DINM_021578	gene:gene-DINM_021578	unnamed protein product [Onchocerca ochengi]	705-722	713	-35.1	-27.8	0.792023	4	GO:0008152(metabolic process);GO:0016787(hydrolase activity)	00260(Glycine, serine and threonine metabolism)
hpo-miR-10112-3p_R-5_1ss16CG	transcript:DINM_005010	gene:gene-DINM_005010	gene:gene-DINM_005010	variant SH3 domain-containing protein [Loa loa]	1893-1909	1900	-35.1	-25.6	0.729345	3	GO:0004435(phosphatidylinositol phospholipase C activity);GO:0005622(intracellular);GO:0006629(lipid metabolic process);GO:0007165(signal transduction);GO:0008081(phosphoric diester hydrolase activity);GO:0009395(phospholipid catabolic process);GO:0016042(lipid catabolic process);GO:0016787(hydrolase activity);GO:0030431(sleep);GO:0035556(intracellular signal transduction);GO:0046872(metal ion bi…	00562(Inositol phosphate metabolism);04012(ErbB signaling pathway);04020(Calcium signaling pathway);04070(Phosphatidylinositol signaling system);04933(AGE-RAGE signaling pathway in diabetic complications)
hpo-miR-10112-3p_R-5_1ss16CG	transcript:DINM_021072	gene:gene-DINM_021072	gene:gene-DINM_021072	hypothetical protein X798_02615 [Onchocerca flexuosa]	1163-1182	1173	-35.1	-24.7	0.703704	4	GO:0002039(p53 binding);GO:0003677(DNA binding);GO:0003682(chromatin binding);GO:0003713(transcription coactivator activity);GO:0004672(protein kinase activity);GO:0004842(ubiquitin-protein transferase activity);GO:0005515(protein binding);GO:0005622(intracellular);GO:0005634(nucleus);GO:0005654(nucleoplasm);GO:0005719(nuclear euchromatin);GO:0005726(perichromatin fibrils);GO:0005730(nucleolus);G…	-
hpo-miR-10112-3p_R-5_1ss16CG	transcript:DINM_022657	gene:gene-DINM_022657	gene:gene-DINM_022657	hypothetical protein X798_05946 [Onchocerca flexuosa]	2055-2071	2062	-35.1	-24.3	0.692308	3.5	GO:0016020(membrane);GO:0016021(integral component of membrane);GO:0048786(presynaptic active zone);GO:1903910(negative regulation of receptor clustering)	-
hpo-miR-10112-3p_R-5_1ss16CG	transcript:DINM_003439	gene:gene-DINM_003439	gene:gene-DINM_003439	ATP-dependent DNA helicase, RecQ family [Onchocerca flexuosa]	39-56	47	-35.1	-23.6	0.672365	4	GO:0000166(nucleotide binding);GO:0002119(nematode larval development);GO:0004672(protein kinase activity);GO:0004674(protein serine/threonine kinase activity);GO:0005524(ATP binding);GO:0005634(nucleus);GO:0005737(cytoplasm);GO:0005856(cytoskeleton);GO:0005913(cell-cell adherens junction);GO:0006468(protein phosphorylation);GO:0007266(Rho protein signal transduction);GO:0007275(multicellular org…	04350(TGF-beta signaling pathway)
hpo-miR-10112-3p_R-5_1ss16CG	transcript:DINM_003163	gene:gene-DINM_003163	gene:gene-DINM_003163	unnamed protein product [Onchocerca ochengi]	708-724	715	-35.1	-23.3	0.663818	4	GO:0000086(G2/M transition of mitotic cell cycle);GO:0000278(mitotic cell cycle);GO:0000974(Prp19 complex);GO:0000977(RNA polymerase II regulatory region sequence-specific DNA binding);GO:0000981(RNA polymerase II transcription factor activity, sequence-specific DNA binding);GO:0001135(transcription factor activity, RNA polymerase II transcription factor recruiting);GO:0001222(transcription corep…	03040(Spliceosome)
hpo-miR-10112-3p_R-5_1ss16CG	transcript:DINM_002257	gene:gene-DINM_002257	gene:gene-DINM_002257	hypothetical protein X798_01478 [Onchocerca flexuosa]	426-442	434	-35.1	-23.3	0.663818	4	GO:0000166(nucleotide binding);GO:0000790(nuclear chromatin);GO:0004672(protein kinase activity);GO:0004674(protein serine/threonine kinase activity);GO:0005515(protein binding);GO:0005524(ATP binding);GO:0005634(nucleus);GO:0006351(transcription, DNA-templated);GO:0006355(regulation of transcription, DNA-templated);GO:0006357(regulation of transcription by RNA polymerase II);GO:0006468(protein p…	-
hpo-miR-10112-3p_R-5_1ss16CG	transcript:DINM_004826	gene:gene-DINM_004826	gene:gene-DINM_004826	hypothetical protein X798_00970 [Onchocerca flexuosa]	2896-2912	2903	-35.1	-23	0.655271	4	-	-
PC-5p-114309_23	transcript:DINM_020075	gene:gene-DINM_020075	gene:gene-DINM_020075	unnamed protein product [Onchocerca ochengi]	3182-3201	3192	-20.6	-20.7	1	3.5	GO:0003824(catalytic activity);GO:0008152(metabolic process);GO:0009058(biosynthetic process);GO:0016788(hydrolase activity, acting on ester bonds);GO:0031177(phosphopantetheine binding)	00061(Fatty acid biosynthesis)
PC-5p-114309_23	transcript:DINM_004168	gene:gene-DINM_004168	gene:gene-DINM_004168	unnamed protein product [Onchocerca ochengi]	2246-2265	2256	-20.6	-21.7	1	2	GO:0000003(reproduction);GO:0003712(transcription cofactor activity);GO:0005634(nucleus);GO:0006355(regulation of transcription, DNA-templated);GO:0008406(gonad development);GO:0043073(germ cell nucleus);GO:0051781(positive regulation of cell division)	-
PC-5p-114309_23	transcript:DINM_020340	gene:gene-DINM_020340	gene:gene-DINM_020340	hypothetical protein LOAG_17601 [Loa loa]	757-776	767	-20.6	-19.7	0.956311	3	-	-
PC-5p-114309_23	transcript:DINM_020273	gene:gene-DINM_020273	gene:gene-DINM_020273	intraflagellar transporter osm-1 [Loa loa]	2371-2390	2381	-20.6	-16.9	0.820388	3.5	GO:0005930(axoneme);GO:0030992(intraciliary transport particle B);GO:0036064(ciliary basal body)	-
PC-5p-114309_23	transcript:DINM_006916	gene:gene-DINM_006916	gene:gene-DINM_006916	unnamed protein product [Onchocerca ochengi]	1229-1247	1239	-20.6	-16.7	0.81068	2.5	GO:0004373(glycogen (starch) synthase activity);GO:0005737(cytoplasm);GO:0005978(glycogen biosynthetic process);GO:0016740(transferase activity);GO:0016757(transferase activity, transferring glycosyl groups)	00500(Starch and sucrose metabolism)
PC-5p-114309_23	transcript:DINM_001014	gene:gene-DINM_001014	gene:gene-DINM_001014	BMA-TRA-3, isoform c [Brugia malayi]	976-995	986	-20.6	-15.9	0.771845	4	GO:0004198(calcium-dependent cysteine-type endopeptidase activity);GO:0005737(cytoplasm);GO:0006508(proteolysis)	-
PC-5p-114309_23	transcript:DINM_002065	gene:gene-DINM_002065	gene:gene-DINM_002065	unnamed protein product [Onchocerca flexuosa]	365-383	374	-20.6	-14.9	0.723301	2.5	GO:0003735(structural constituent of ribosome);GO:0005739(mitochondrion);GO:0005763(mitochondrial small ribosomal subunit);GO:0005840(ribosome)	-
PC-5p-114309_23	transcript:DINM_001375	gene:gene-DINM_001375	gene:gene-DINM_001375	unnamed protein product [Onchocerca ochengi]	202-222	213	-20.6	-14.5	0.703883	4	-	-
PC-5p-114309_23	transcript:DINM_006308	gene:gene-DINM_006308	gene:gene-DINM_006308	NA	373-392	383	-20.6	-13.8	0.669903	3	-	-
PC-5p-114309_23	transcript:DINM_022541	gene:gene-DINM_022541	gene:gene-DINM_022541	unnamed protein product [Brugia pahangi]	792-810	801	-20.6	-13.7	0.665049	4	GO:0001756(somitogenesis);GO:0003677(DNA binding);GO:0005634(nucleus);GO:0006368(transcription elongation from RNA polymerase II promoter);GO:0007507(heart development);GO:0014032(neural crest cell development);GO:0016570(histone modification);GO:0016593(Cdc73/Paf1 complex);GO:0036342(post-anal tail morphogenesis);GO:0043473(pigmentation);GO:1990269(RNA polymerase II C-terminal domain phosphoseri…	-
cel-miR-8210-3p_L-4R-2_1ss9AG	transcript:DINM_005601	gene:gene-DINM_005601	gene:gene-DINM_005601	unnamed protein product [Onchocerca ochengi]	65-81	73	-23	-19.3	0.83913	4	GO:0003730(mRNA 3'-UTR binding);GO:0005829(cytosol);GO:0046872(metal ion binding);GO:0061158(3'-UTR-mediated mRNA destabilization)	-
cel-miR-8210-3p_L-4R-2_1ss9AG	transcript:DINM_002631	gene:gene-DINM_002631	gene:gene-DINM_002631	NA	285-303	294	-23	-18.6	0.808696	4	-	-
cel-miR-8210-3p_L-4R-2_1ss9AG	transcript:DINM_002446	gene:gene-DINM_002446	gene:gene-DINM_002446	NA	424-441	432	-23	-18.3	0.795652	2.5	-	-
cel-miR-8210-3p_L-4R-2_1ss9AG	transcript:DINM_007341	gene:gene-DINM_007341	gene:gene-DINM_007341	hypothetical protein LOAG_18393 [Loa loa]	691-709	699	-23	-18	0.782609	2.5	GO:0001947(heart looping);GO:0002040(sprouting angiogenesis);GO:0003157(endocardium development);GO:0005515(protein binding);GO:0006811(ion transport);GO:0007507(heart development);GO:0033339(pectoral fin development);GO:0036302(atrioventricular canal development);GO:0043433(negative regulation of DNA binding transcription factor activity);GO:0051260(protein homooligomerization);GO:1900125(regula…	-
cel-miR-8210-3p_L-4R-2_1ss9AG	transcript:DINM_003120	gene:gene-DINM_003120	gene:gene-DINM_003120	hypothetical protein X798_05249 [Onchocerca flexuosa]	655-673	663	-23	-17.1	0.743478	4	GO:0005515(protein binding);GO:0005543(phospholipid binding);GO:0005545(1-phosphatidylinositol binding);GO:0005794(Golgi apparatus);GO:0005905(clathrin-coated pit);GO:0006511(ubiquitin-dependent protein catabolic process);GO:0006897(endocytosis);GO:0006898(receptor-mediated endocytosis);GO:0009791(post-embryonic development);GO:0010940(positive regulation of necrotic cell death);GO:0016020(membra…	-
cel-miR-8210-3p_L-4R-2_1ss9AG	transcript:DINM_004303	gene:gene-DINM_004303	gene:gene-DINM_004303	unnamed protein product [Onchocerca flexuosa]	576-593	583	-23	-16.2	0.704348	4	-	-
cel-miR-8210-3p_L-4R-2_1ss9AG	transcript:DINM_021586	gene:gene-DINM_021586	gene:gene-DINM_021586	unnamed protein product [Onchocerca ochengi]	2321-2339	2330	-23	-15.1	0.656522	3.5	GO:0000045(autophagosome assembly);GO:0000407(phagophore assembly site);GO:0000422(autophagy of mitochondrion);GO:0005515(protein binding);GO:0006914(autophagy);GO:0019898(extrinsic component of membrane);GO:0044804(autophagy of nucleus)	04140(Autophagy - animal);04136(Autophagy - other eukaryotes)
cel-miR-8210-3p_L-4R-2_1ss9AG	transcript:rna-DINM_011065	gene:gene-DINM_011065	gene:gene-DINM_011065	hypothetical protein Bm1_05555 [Brugia malayi]	640-657	648	-23	-15	0.652174	4	-	-
bma-miR-87a_R+1	transcript:DINM_001775	gene:gene-DINM_001775	gene:gene-DINM_001775	hypothetical protein LOAG_04930 [Loa loa]	1641-1663	1654	-37.8	-24.6	0.650794	4	GO:0004197(cysteine-type endopeptidase activity);GO:0005634(nucleus);GO:0005737(cytoplasm);GO:0005813(centrosome);GO:0051307(meiotic chromosome separation);GO:0072686(mitotic spindle);GO:1901970(positive regulation of mitotic sister chromatid separation)	-
bma-miR-234_R+3	transcript:DINM_006881	gene:gene-DINM_006881	gene:gene-DINM_006881	unnamed protein product [Acanthocheilonema viteae]	729-748	740	-27.2	-21.1	0.775735	3	GO:0003674(molecular_function);GO:0005576(extracellular region);GO:0005737(cytoplasm);GO:0007155(cell adhesion);GO:0007399(nervous system development);GO:0008150(biological_process);GO:0030154(cell differentiation)	-
bma-miR-2c_1ss20TC	transcript:DINM_002282	gene:gene-DINM_002282	gene:gene-DINM_002282	unnamed protein product [Onchocerca flexuosa]	151-171	162	-42.6	-33.7	0.79108	3.5	GO:0016020(membrane);GO:0016021(integral component of membrane)	-
bma-miR-45_R-1	transcript:DINM_004026	gene:gene-DINM_004026	gene:gene-DINM_004026	unnamed protein product [Onchocerca ochengi]	1433-1453	1444	-37.4	-25.7	0.687166	4	GO:0003824(catalytic activity)	04010(MAPK signaling pathway);04068(FoxO signaling pathway);04150(mTOR signaling pathway);04210(Apoptosis);04620(Toll-like receptor signaling pathway);04621(NOD-like receptor signaling pathway);04622(RIG-I-like receptor signaling pathway);04623(Cytosolic DNA-sensing pathway);04625(C-type lectin receptor signaling pathway);04920(Adipocytokine signaling pathway);05168(Herpes simplex infection)
bma-miR-5364	transcript:DINM_001580	gene:gene-DINM_001580	gene:gene-DINM_001580	hypothetical protein LOAG_05072 [Loa loa]	3028-3049	3040	-35.9	-28.2	0.785515	4	GO:0005739(mitochondrion);GO:0005741(mitochondrial outer membrane);GO:0016020(membrane);GO:0016021(integral component of membrane);GO:0019867(outer membrane)	04141(Protein processing in endoplasmic reticulum)
PC-3p-180647_14	transcript:DINM_020406	gene:gene-DINM_020406	gene:gene-DINM_020406	unnamed protein product [Litomosoides sigmodontis]	4702-4720	4711	-16.5	-17	1	3.5	GO:0005089(Rho guanyl-nucleotide exchange factor activity);GO:0005515(protein binding);GO:0005886(plasma membrane);GO:0008092(cytoskeletal protein binding);GO:0035023(regulation of Rho protein signal transduction);GO:0050811(GABA receptor binding);GO:0097112(gamma-aminobutyric acid receptor clustering)	04015(Rap1 signaling pathway);04520(Adherens junction)
PC-3p-180647_14	transcript:DINM_002688	gene:gene-DINM_002688	gene:gene-DINM_002688	hypothetical protein X798_05094 [Onchocerca flexuosa]	2624-2642	2633	-16.5	-17.3	1	3.5	GO:0000003(reproduction);GO:0000166(nucleotide binding);GO:0000723(telomere maintenance);GO:0003676(nucleic acid binding);GO:0003677(DNA binding);GO:0004003(ATP-dependent DNA helicase activity);GO:0004386(helicase activity);GO:0005524(ATP binding);GO:0006139(nucleobase-containing compound metabolic process);GO:0006289(nucleotide-excision repair);GO:0008026(ATP-dependent helicase activity);GO:0016…	03440(Homologous recombination);03460(Fanconi anemia pathway)
PC-3p-180647_14	transcript:DINM_000900	gene:gene-DINM_000900	gene:gene-DINM_000900	Utp11 protein [Brugia malayi]	516-534	525	-16.5	-15.3	0.927273	3	GO:0005634(nucleus);GO:0005730(nucleolus);GO:0006364(rRNA processing);GO:0006412(translation);GO:0032040(small-subunit processome);GO:0042274(ribosomal small subunit biogenesis)	-
PC-3p-180647_14	transcript:DINM_000688	gene:gene-DINM_000688	gene:gene-DINM_000688	unnamed protein product [Onchocerca ochengi]	1622-1640	1631	-16.5	-14.4	0.872727	4	GO:0000166(nucleotide binding);GO:0000956(nuclear-transcribed mRNA catabolic process);GO:0003723(RNA binding);GO:0004004(ATP-dependent RNA helicase activity);GO:0004386(helicase activity);GO:0005524(ATP binding);GO:0005737(cytoplasm);GO:0006396(RNA processing);GO:0016787(hydrolase activity)	-
PC-3p-180647_14	transcript:DINM_006468	gene:gene-DINM_006468	gene:gene-DINM_006468	unnamed protein product [Onchocerca flexuosa]	2780-2798	2789	-16.5	-14.2	0.860606	4	GO:0000166(nucleotide binding);GO:0000285(1-phosphatidylinositol-3-phosphate 5-kinase activity);GO:0005524(ATP binding);GO:0005737(cytoplasm);GO:0005739(mitochondrion);GO:0005829(cytosol);GO:0006458('de novo' protein folding);GO:0007005(mitochondrion organization);GO:0010008(endosome membrane);GO:0016301(kinase activity);GO:0016307(phosphatidylinositol phosphate kinase activity);GO:0016310(phosph…	00562(Inositol phosphate metabolism);04070(Phosphatidylinositol signaling system);04144(Endocytosis)
PC-3p-180647_14	transcript:DINM_000414	gene:gene-DINM_000414	gene:gene-DINM_000414	hypothetical protein X798_06045 [Onchocerca flexuosa]	987-1005	996	-16.5	-13.8	0.836364	4	GO:0000176(nuclear exosome (RNase complex));GO:0000177(cytoplasmic exosome (RNase complex));GO:0000178(exosome (RNase complex));GO:0000467(exonucleolytic trimming to generate mature 3'-end of 5.8S rRNA from tricistronic rRNA transcript (SSU-rRNA, 5.8S rRNA, LSU-rRNA));GO:0004527(exonuclease activity);GO:0006396(RNA processing);GO:0016075(rRNA catabolic process);GO:0017091(AU-rich element binding)…	03018(RNA degradation)
PC-3p-180647_14	transcript:DINM_003188	gene:gene-DINM_003188	gene:gene-DINM_003188	Bm4449 [Brugia malayi]	3032-3050	3041	-16.5	-13.7	0.830303	4	GO:0000166(nucleotide binding);GO:0003774(motor activity);GO:0005516(calmodulin binding);GO:0005524(ATP binding);GO:0007165(signal transduction);GO:0016459(myosin complex);GO:0033275(actin-myosin filament sliding);GO:0035556(intracellular signal transduction);GO:0046872(metal ion binding);GO:0060002(plus-end directed microfilament motor activity)	-
PC-3p-180647_14	transcript:DINM_000493	gene:gene-DINM_000493	gene:gene-DINM_000493	unnamed protein product [Onchocerca ochengi]	177-195	186	-16.5	-13.7	0.830303	4	-	-
PC-3p-180647_14	transcript:DINM_003284	gene:gene-DINM_003284	gene:gene-DINM_003284	unnamed protein product [Onchocerca ochengi]	383-401	392	-16.5	-13.4	0.812121	3	-	-
PC-3p-180647_14	transcript:DINM_001101	gene:gene-DINM_001101	gene:gene-DINM_001101	unnamed protein product [Onchocerca ochengi]	899-917	908	-16.5	-12.7	0.769697	4	GO:0005737(cytoplasm);GO:0005739(mitochondrion);GO:0006457(protein folding);GO:0006626(protein targeting to mitochondrion)	-
PC-3p-180647_14	transcript:DINM_005124	gene:gene-DINM_005124	gene:gene-DINM_005124	NA	579-597	588	-16.5	-12.7	0.769697	4	-	-
PC-3p-180647_14	transcript:DINM_004295	gene:gene-DINM_004295	gene:gene-DINM_004295	Bm10226 [Brugia malayi]	267-285	276	-16.5	-12	0.727273	3.5	-	-
PC-3p-180647_14	transcript:DINM_020193	gene:gene-DINM_020193	gene:gene-DINM_020193	unnamed protein product [Acanthocheilonema viteae]	1262-1280	1271	-16.5	-11.9	0.721212	2.5	-	-
PC-3p-180647_14	transcript:DINM_001006	gene:gene-DINM_001006	gene:gene-DINM_001006	BMA-ACL-12, isoform a, partial [Brugia malayi]	503-522	513	-16.5	-11.9	0.721212	3.5	GO:0003841(1-acylglycerol-3-phosphate O-acyltransferase activity);GO:0006629(lipid metabolic process);GO:0008152(metabolic process);GO:0008654(phospholipid biosynthetic process);GO:0016020(membrane);GO:0016021(integral component of membrane);GO:0016024(CDP-diacylglycerol biosynthetic process);GO:0016740(transferase activity);GO:0016746(transferase activity, transferring acyl groups)	00564(Glycerophospholipid metabolism)
PC-3p-180647_14	transcript:DINM_000760	gene:gene-DINM_000760	gene:gene-DINM_000760	hypothetical protein LOAG_07508 [Loa loa]	516-534	525	-16.5	-11.9	0.721212	4	-	-
PC-3p-180647_14	transcript:DINM_000719	gene:gene-DINM_000719	gene:gene-DINM_000719	BMA-SSL-1, isoform u [Brugia malayi]	1695-1713	1704	-16.5	-11.7	0.709091	2	GO:0000166(nucleotide binding);GO:0003677(DNA binding);GO:0004386(helicase activity);GO:0005524(ATP binding);GO:0005634(nucleus);GO:0007275(multicellular organism development);GO:0016569(covalent chromatin modification);GO:0016787(hydrolase activity)	-
PC-3p-180647_14	transcript:DINM_007210	gene:gene-DINM_007210	gene:gene-DINM_007210	EGF-like domain containing protein [Brugia malayi]	3042-3060	3051	-16.5	-11.6	0.70303	3.5	GO:0005509(calcium ion binding);GO:0006355(regulation of transcription, DNA-templated);GO:0007219(Notch signaling pathway);GO:0007275(multicellular organism development);GO:0016021(integral component of membrane);GO:0030154(cell differentiation);GO:0050793(regulation of developmental process)	04330(Notch signaling pathway)
PC-3p-180647_14	transcript:DINM_004353	gene:gene-DINM_004353	gene:gene-DINM_004353	unnamed protein product [Onchocerca ochengi]	1311-1328	1319	-16.5	-11.4	0.690909	3.5	GO:0006508(proteolysis);GO:0008236(serine-type peptidase activity)	-
PC-3p-180647_14	transcript:DINM_003381	gene:gene-DINM_003381	gene:gene-DINM_003381	hypothetical protein LOAG_01571 [Loa loa]	1077-1095	1086	-16.5	-11.2	0.678788	3.5	-	-
PC-3p-180647_14	transcript:DINM_020924	gene:gene-DINM_020924	gene:gene-DINM_020924	hypothetical protein X798_03882 [Onchocerca flexuosa]	1392-1409	1400	-16.5	-11	0.666667	3.5	GO:0008289(lipid binding)	-
PC-3p-180647_14	transcript:DINM_020212	gene:gene-DINM_020212	gene:gene-DINM_020212	hypothetical protein LOAG_00988 [Loa loa]	270-287	279	-16.5	-11	0.666667	4	GO:0003756(protein disulfide isomerase activity);GO:0005615(extracellular space);GO:0005623(cell);GO:0006457(protein folding);GO:0016020(membrane);GO:0016021(integral component of membrane);GO:0016491(oxidoreductase activity);GO:0016971(flavin-linked sulfhydryl oxidase activity);GO:0016972(thiol oxidase activity);GO:0030173(integral component of Golgi membrane);GO:0045454(cell redox homeostasis);…	-
PC-3p-180647_14	transcript:DINM_001011	gene:gene-DINM_001011	gene:gene-DINM_001011	BMA-CYN-10 [Brugia malayi]	132-150	141	-16.5	-11	0.666667	4	GO:0000413(protein peptidyl-prolyl isomerization);GO:0003755(peptidyl-prolyl cis-trans isomerase activity);GO:0006457(protein folding);GO:0016853(isomerase activity)	-
PC-3p-180647_14	transcript:DINM_006579	gene:gene-DINM_006579	gene:gene-DINM_006579	hypothetical protein LOAG_01057 [Loa loa]	259-277	268	-16.5	-10.9	0.660606	4	-	-
PC-3p-180647_14	transcript:DINM_002781	gene:gene-DINM_002781	gene:gene-DINM_002781	unnamed protein product [Litomosoides sigmodontis]	1105-1122	1113	-16.5	-10.8	0.654545	2	GO:0003824(catalytic activity);GO:0005777(peroxisome);GO:0006629(lipid metabolic process);GO:0008609(alkylglycerone-phosphate synthase activity);GO:0008610(lipid biosynthetic process);GO:0008611(ether lipid biosynthetic process);GO:0016491(oxidoreductase activity);GO:0016614(oxidoreductase activity, acting on CH-OH group of donors);GO:0016740(transferase activity);GO:0050660(flavin adenine dinucl…	00565(Ether lipid metabolism);04146(Peroxisome)
PC-5p-216952_11	transcript:rna-DINM_012010	gene:gene-DINM_012010	gene:gene-DINM_012010	rRNA promoter binding protein [Brugia malayi]	4025-4045	4036	-31.4	-21	0.66879	3.5	GO:0003690(double-stranded DNA binding);GO:0003700(DNA binding transcription factor activity);GO:0008134(transcription factor binding);GO:0008283(cell proliferation);GO:0009303(rRNA transcription)	-
bma-miR-60_L-1R-3	transcript:DINM_001189	gene:gene-DINM_001189	gene:gene-DINM_001189	hypothetical protein X798_00186 [Onchocerca flexuosa]	176-196	187	-27.9	-21.1	0.756272	3.5	-	-
bma-miR-60_L-1R-3	transcript:DINM_000477	gene:gene-DINM_000477	gene:gene-DINM_000477	unnamed protein product [Brugia pahangi]	453-472	463	-27.9	-19.6	0.702509	4	-	-
PC-5p-418913_6	transcript:DINM_003628	gene:gene-DINM_003628	gene:gene-DINM_003628	splicing factor, variant [Loa loa]	1081-1099	1090	-27.2	-23.3	0.856618	4	GO:0003676(nucleic acid binding);GO:0003723(RNA binding)	-
PC-5p-418913_6	transcript:DINM_005076	gene:gene-DINM_005076	gene:gene-DINM_005076	piwi domain protein [Onchocerca flexuosa]	1843-1861	1852	-27.2	-20.1	0.738971	4	GO:0003676(nucleic acid binding)	-
bma-miR-307_R-5	transcript:DINM_001593	gene:gene-DINM_001593	gene:gene-DINM_001593	NA	28-46	37	-32	-33.2	1	0	-	-
PC-5p-177244_14	transcript:DINM_000884	gene:gene-DINM_000884	gene:gene-DINM_000884	NA	283-304	295	-41	-38.5	0.939024	3	-	-
PC-3p-342981_7	transcript:DINM_021521	gene:gene-DINM_021521	gene:gene-DINM_021521	BMA-KLP-12, isoform a [Brugia malayi]	3678-3697	3688	-32.1	-24.9	0.775701	4	GO:0000166(nucleotide binding);GO:0003774(motor activity);GO:0003777(microtubule motor activity);GO:0005524(ATP binding);GO:0005871(kinesin complex);GO:0005874(microtubule);GO:0007018(microtubule-based movement);GO:0008017(microtubule binding);GO:0016887(ATPase activity)	-
