# Supplementary material for: Evaluation of diagnostic techniques for early detection of heartworm in experimentally infected dogs: identification of Dirofilaria immitis-derived microRNA in the initial 28 weeks post-inoculation
Source: Parasit Vectors. 2024 Jun 13;17:258. doi: 10.1186/s13071-024-06337-y (PMC11177477; doi:10.1186/s13071-024-06337-y)
Supplement: Supplementary file 4 — Supplementary Material 4. [file 13071_2024_6337_MOESM4_ESM.xlsx]

## Sheet: Target_predict_annotation
miRNA ID	Transcript ID	Gene ID	Symbol	Gene Annoation	Range	TSlice	MFEperfect	MFEsite	MFEratio	AllenScore	GO	KEGG
asu-miR-1-3p_R-1	transcript:DINM_000755	gene:gene-DINM_000755	gene:gene-DINM_000755	unnamed protein product [Acanthocheilonema viteae]	1941-1959	1950	-28.5	-20.1	0.705263	3.5	GO:0005509(calcium ion binding);GO:0007160(cell-matrix adhesion);GO:0016020(membrane);GO:0016021(integral component of membrane)	-
asu-miR-1-3p_R-1	transcript:DINM_022050	gene:gene-DINM_022050	gene:gene-DINM_022050	zinc knuckle family protein [Loa loa]	219-237	228	-28.5	-19.5	0.684211	4	GO:0005739(mitochondrion)	-
PC-3p-23706_97	transcript:DINM_005024	gene:gene-DINM_005024	gene:gene-DINM_005024	unnamed protein product [Onchocerca ochengi]	1739-1756	1748	-24.5	-20.6	0.840816	4	GO:0003980(UDP-glucose:glycoprotein glucosyltransferase activity);GO:0005506(iron ion binding);GO:0005783(endoplasmic reticulum);GO:0006486(protein glycosylation);GO:0008475(procollagen-lysine 5-dioxygenase activity);GO:0016020(membrane);GO:0016491(oxidoreductase activity);GO:0016705(oxidoreductase activity, acting on paired donors, with incorporation or reduction of molecular oxygen);GO:0030867(…	00310(Lysine degradation)
PC-3p-23706_97	transcript:DINM_006324	gene:gene-DINM_006324	gene:gene-DINM_006324	unnamed protein product [Wuchereria bancrofti]	504-521	513	-24.5	-19.9	0.812245	4	GO:0003824(catalytic activity);GO:0004105(choline-phosphate cytidylyltransferase activity);GO:0006629(lipid metabolic process);GO:0006656(phosphatidylcholine biosynthetic process);GO:0006657(CDP-choline pathway);GO:0008654(phospholipid biosynthetic process);GO:0009058(biosynthetic process);GO:0016740(transferase activity);GO:0016779(nucleotidyltransferase activity)	00564(Glycerophospholipid metabolism);00440(Phosphonate and phosphinate metabolism)
PC-3p-23706_97	transcript:DINM_004637	gene:gene-DINM_004637	gene:gene-DINM_004637	NA	237-256	247	-24.5	-19	0.77551	4	-	-
PC-3p-23706_97	transcript:DINM_000534	gene:gene-DINM_000534	gene:gene-DINM_000534	unnamed protein product [Onchocerca ochengi]	1085-1103	1094	-24.5	-18.5	0.755102	3	-	-
PC-3p-23706_97	transcript:DINM_020089	gene:gene-DINM_020089	gene:gene-DINM_020089	hypothetical protein LOAG_09707 [Loa loa]	161-180	171	-24.5	-18.1	0.738776	4	-	-
PC-3p-23706_97	transcript:DINM_020753	gene:gene-DINM_020753	gene:gene-DINM_020753	unnamed protein product, partial [Litomosoides sigmodontis]	26-44	35	-24.5	-16.6	0.677551	4	GO:0016020(membrane);GO:0016021(integral component of membrane)	-
bma-miR-100a_R+1	transcript:DINM_004705	gene:gene-DINM_004705	gene:gene-DINM_004705	DnaJ domain-containing protein [Loa loa]	1515-1538	1528	-38.7	-26.9	0.69509	4	GO:0005623(cell);GO:0005829(cytosol);GO:0016020(membrane);GO:0016021(integral component of membrane);GO:0045454(cell redox homeostasis)	-
bma-miR-100a_R+1	transcript:DINM_001436	gene:gene-DINM_001436	gene:gene-DINM_001436	unnamed protein product [Brugia pahangi]	2207-2227	2218	-38.7	-25.2	0.651163	3.5	GO:0000790(nuclear chromatin);GO:0004842(ubiquitin-protein transferase activity);GO:0005634(nucleus);GO:0006513(protein monoubiquitination);GO:0006909(phagocytosis);GO:0008270(zinc ion binding);GO:0016570(histone modification);GO:0016574(histone ubiquitination);GO:0016874(ligase activity);GO:0030431(sleep);GO:0046872(metal ion binding)	-
bma-miR-5360_R-1	transcript:DINM_021711	gene:gene-DINM_021711	gene:gene-DINM_021711	hypothetical protein X798_07738 [Onchocerca flexuosa]	583-605	596	-40.5	-37.2	0.918519	2	GO:0016020(membrane);GO:0016021(integral component of membrane)	-
cbn-miR-235_R-1_1ss10CT	transcript:DINM_004583	gene:gene-DINM_004583	gene:gene-DINM_004583	hypothetical protein LOAG_18722 [Loa loa]	680-699	690	-43.5	-30.6	0.703448	4	-	-
PC-5p-523962_5	transcript:DINM_020910	gene:gene-DINM_020910	gene:gene-DINM_020910	unnamed protein product [Onchocerca ochengi]	1558-1576	1568	-36.8	-25.9	0.703804	4	GO:0005764(lysosome);GO:0006820(anion transport);GO:0015136(sialic acid transmembrane transporter activity);GO:0015739(sialic acid transport);GO:0016020(membrane);GO:0016021(integral component of membrane);GO:0022857(transmembrane transporter activity);GO:0042176(regulation of protein catabolic process);GO:0050807(regulation of synapse organization);GO:0055085(transmembrane transport);GO:1905039(…	-
PC-5p-523962_5	transcript:DINM_003068	gene:gene-DINM_003068	gene:gene-DINM_003068	hypothetical protein LOAG_17344 [Loa loa]	889-907	899	-36.8	-24.5	0.665761	4	GO:0005515(protein binding)	-
PC-3p-68402_35	transcript:DINM_005706	gene:gene-DINM_005706	gene:gene-DINM_005706	unnamed protein product [Dracunculus medinensis]	249-272	263	-49.3	-43.8	0.888438	4	-	-
PC-5p-226772_10	transcript:DINM_020604	gene:gene-DINM_020604	gene:gene-DINM_020604	unnamed protein product [Acanthocheilonema viteae]	511-528	519	-33.1	-30	0.906344	2	GO:0000030(mannosyltransferase activity);GO:0005637(nuclear inner membrane);GO:0016021(integral component of membrane);GO:0018406(protein C-linked glycosylation via 2'-alpha-mannosyl-L-tryptophan)	-
PC-5p-226772_10	transcript:DINM_004692	gene:gene-DINM_004692	gene:gene-DINM_004692	pyridine nucleotide-disufhide oxidoreductase [Loa loa]	535-552	543	-33.1	-27.3	0.824773	3	GO:0016491(oxidoreductase activity);GO:0055114(oxidation-reduction process)	-
PC-5p-226772_10	transcript:DINM_020999	gene:gene-DINM_020999	gene:gene-DINM_020999	PHD-finger [Onchocerca flexuosa]	1302-1319	1310	-33.1	-26.6	0.803625	3.5	GO:0046872(metal ion binding)	00310(Lysine degradation)
PC-5p-226772_10	transcript:DINM_005008	gene:gene-DINM_005008	gene:gene-DINM_005008	MOZ/SAS family protein [Loa loa]	826-841	832	-33.1	-25.4	0.767372	4	GO:0004402(histone acetyltransferase activity);GO:0005634(nucleus);GO:0006355(regulation of transcription, DNA-templated);GO:0016573(histone acetylation);GO:0016740(transferase activity);GO:0016747(transferase activity, transferring acyl groups other than amino-acyl groups);GO:0046872(metal ion binding)	-
PC-5p-226772_10	transcript:DINM_020861	gene:gene-DINM_020861	gene:gene-DINM_020861	hypothetical protein X798_06162 [Onchocerca flexuosa]	973-990	981	-33.1	-24	0.725076	4	GO:0000166(nucleotide binding);GO:0003674(molecular_function);GO:0003682(chromatin binding);GO:0005524(ATP binding);GO:0005575(cellular_component);GO:0005634(nucleus);GO:0006351(transcription, DNA-templated);GO:0016887(ATPase activity);GO:0031445(regulation of heterochromatin assembly);GO:0031936(negative regulation of chromatin silencing);GO:0042393(histone binding);GO:0045944(positive regulatio…	04141(Protein processing in endoplasmic reticulum)
PC-5p-226772_10	transcript:DINM_022284	gene:gene-DINM_022284	gene:gene-DINM_022284	hypothetical protein LOAG_01021 [Loa loa]	12934-12952	12942	-33.1	-23.4	0.706949	4	GO:0004672(protein kinase activity);GO:0005089(Rho guanyl-nucleotide exchange factor activity);GO:0005515(protein binding);GO:0005524(ATP binding);GO:0005622(intracellular);GO:0005737(cytoplasm);GO:0006468(protein phosphorylation);GO:0010628(positive regulation of gene expression);GO:0014722(regulation of skeletal muscle contraction by calcium ion signaling);GO:0016740(transferase activity);GO:00…	-
PC-5p-226772_10	transcript:DINM_004309	gene:gene-DINM_004309	gene:gene-DINM_004309	NA	164-182	173	-33.1	-22.8	0.688822	4	-	-
PC-5p-226772_10	transcript:DINM_022997	gene:gene-DINM_022997	gene:gene-DINM_022997	ATP-dependent RNA helicase DBP2 [Wuchereria bancrofti]	1113-1129	1121	-33.1	-22.1	0.667674	3.5	GO:0000166(nucleotide binding);GO:0000398(mRNA splicing, via spliceosome);GO:0003676(nucleic acid binding);GO:0004004(ATP-dependent RNA helicase activity);GO:0004386(helicase activity);GO:0005524(ATP binding);GO:0005730(nucleolus);GO:0005737(cytoplasm);GO:0010501(RNA secondary structure unwinding);GO:0016787(hydrolase activity);GO:0031054(pre-miRNA processing);GO:0045893(positive regulation of tr…	03040(Spliceosome)
PC-5p-133884_20	transcript:DINM_003933	gene:gene-DINM_003933	gene:gene-DINM_003933	CTP synthase [Onchocerca flexuosa]	117-137	128	-30.6	-22.1	0.722222	3.5	GO:0000166(nucleotide binding);GO:0003883(CTP synthase activity);GO:0005524(ATP binding);GO:0006221(pyrimidine nucleotide biosynthetic process);GO:0006541(glutamine metabolic process);GO:0016874(ligase activity);GO:0044210('de novo' CTP biosynthetic process)	00240(Pyrimidine metabolism)
PC-3p-289701_8	transcript:DINM_005601	gene:gene-DINM_005601	gene:gene-DINM_005601	unnamed protein product [Onchocerca ochengi]	65-84	75	-34.5	-24.9	0.721739	3	GO:0003730(mRNA 3'-UTR binding);GO:0005829(cytosol);GO:0046872(metal ion binding);GO:0061158(3'-UTR-mediated mRNA destabilization)	-
PC-5p-336799_7	transcript:DINM_004384	gene:gene-DINM_004384	gene:gene-DINM_004384	BMA-SUR-2, isoform d [Brugia malayi]	1200-1217	1208	-31.1	-21	0.675241	4	GO:0005634(nucleus);GO:0006351(transcription, DNA-templated);GO:0006355(regulation of transcription, DNA-templated);GO:0006357(regulation of transcription by RNA polymerase II);GO:0007275(multicellular organism development);GO:0016592(mediator complex);GO:0042176(regulation of protein catabolic process)	-
PC-3p-34927_64	transcript:DINM_001182	gene:gene-DINM_001182	gene:gene-DINM_001182	BMA-UNC-37, isoform b [Brugia malayi]	474-491	482	-23.3	-21.8	0.935622	4	GO:0000122(negative regulation of transcription by RNA polymerase II);GO:0003682(chromatin binding);GO:0003714(transcription corepressor activity);GO:0005634(nucleus);GO:0016055(Wnt signaling pathway);GO:0070491(repressing transcription factor binding)	04013(MAPK signaling pathway - fly);04310(Wnt signaling pathway);04330(Notch signaling pathway)
PC-3p-34927_64	transcript:DINM_003971	gene:gene-DINM_003971	gene:gene-DINM_003971	unnamed protein product [Brugia pahangi]	1089-1106	1097	-23.3	-19.3	0.828326	4	GO:0003677(DNA binding);GO:0003689(DNA clamp loader activity);GO:0005524(ATP binding);GO:0005634(nucleus);GO:0005663(DNA replication factor C complex);GO:0006260(DNA replication)	03030(DNA replication);03420(Nucleotide excision repair);03430(Mismatch repair)
PC-3p-34927_64	transcript:DINM_002834	gene:gene-DINM_002834	gene:gene-DINM_002834	SH2 domain containing protein [Brugia malayi]	3976-3993	3984	-23.3	-18.6	0.798283	4	GO:0003677(DNA binding);GO:0006139(nucleobase-containing compound metabolic process);GO:0010793(regulation of mRNA export from nucleus);GO:0032968(positive regulation of transcription elongation from RNA polymerase II promoter);GO:0042393(histone binding);GO:0045191(regulation of isotype switching);GO:0050684(regulation of mRNA processing);GO:0051147(regulation of muscle cell differentiation);GO:…	-
PC-3p-34927_64	transcript:DINM_004514	gene:gene-DINM_004514	gene:gene-DINM_004514	ATPase, AAA family [Onchocerca flexuosa]	721-738	729	-23.3	-18.1	0.776824	3	GO:0000166(nucleotide binding);GO:0000777(condensed chromosome kinetochore);GO:0005524(ATP binding);GO:0051321(meiotic cell cycle)	-
PC-3p-34927_64	transcript:DINM_003974	gene:gene-DINM_003974	gene:gene-DINM_003974	unnamed protein product [Onchocerca ochengi]	3013-3030	3021	-23.3	-17.6	0.755365	4	GO:0004860(protein kinase inhibitor activity);GO:0005524(ATP binding);GO:0005737(cytoplasm);GO:0006469(negative regulation of protein kinase activity);GO:0016887(ATPase activity);GO:0019901(protein kinase binding);GO:0051301(cell division)	04141(Protein processing in endoplasmic reticulum)
PC-3p-34927_64	transcript:DINM_002431	gene:gene-DINM_002431	gene:gene-DINM_002431	hypothetical protein LOAG_00974 [Loa loa]	3700-3717	3708	-23.3	-17.4	0.746781	3.5	GO:0000184(nuclear-transcribed mRNA catabolic process, nonsense-mediated decay);GO:0004540(ribonuclease activity);GO:0005697(telomerase holoenzyme complex);GO:0005737(cytoplasm);GO:0006406(mRNA export from nucleus);GO:0007004(telomere maintenance via telomerase);GO:0016740(transferase activity);GO:0042162(telomeric DNA binding);GO:0043009(chordate embryonic development);GO:0043021(ribonucleoprote…	03015(mRNA surveillance pathway)
PC-3p-34927_64	transcript:DINM_003526	gene:gene-DINM_003526	gene:gene-DINM_003526	unnamed protein product [Wuchereria bancrofti]	4576-4593	4584	-23.3	-17.3	0.742489	3.5	GO:0003824(catalytic activity);GO:0005789(endoplasmic reticulum membrane);GO:0006506(GPI anchor biosynthetic process);GO:0008152(metabolic process);GO:0016020(membrane);GO:0016021(integral component of membrane);GO:0051377(mannose-ethanolamine phosphotransferase activity)	00563(Glycosylphosphatidylinositol(GPI)-anchor biosynthesis)
PC-3p-34927_64	transcript:DINM_003636	gene:gene-DINM_003636	gene:gene-DINM_003636	unnamed protein product [Acanthocheilonema viteae]	528-547	537	-23.3	-17.1	0.733906	4	-	-
PC-3p-34927_64	transcript:DINM_021165	gene:gene-DINM_021165	gene:gene-DINM_021165	unnamed protein product [Litomosoides sigmodontis]	483-499	490	-23.3	-16.1	0.690987	3	GO:0005515(protein binding);GO:0005737(cytoplasm);GO:0045087(innate immune response);GO:0055120(striated muscle dense body)	-
bma-miR-5866	transcript:DINM_020231	gene:gene-DINM_020231	gene:gene-DINM_020231	hypothetical protein LOAG_02402 [Loa loa]	173-194	185	-37.3	-25	0.670241	4	GO:0005811(lipid droplet);GO:0016020(membrane);GO:0016021(integral component of membrane);GO:0016616(oxidoreductase activity, acting on the CH-OH group of donors, NAD or NADP as acceptor)	00830(Retinol metabolism)
PC-5p-375760_6	transcript:DINM_001544	gene:gene-DINM_001544	gene:gene-DINM_001544	unnamed protein product [Acanthocheilonema viteae]	2846-2866	2857	-31.3	-23.2	0.741214	4	GO:0004222(metalloendopeptidase activity);GO:0005886(plasma membrane);GO:0006508(proteolysis);GO:0008237(metallopeptidase activity);GO:0016020(membrane);GO:0016021(integral component of membrane);GO:0045026(plasma membrane fusion);GO:0098609(cell-cell adhesion)	-
PC-5p-375760_6	transcript:DINM_020507	gene:gene-DINM_020507	gene:gene-DINM_020507	Bm7835 [Brugia malayi]	176-196	187	-31.3	-22.5	0.71885	4	GO:0016020(membrane);GO:0016021(integral component of membrane)	-
PC-5p-375760_6	transcript:DINM_021479	gene:gene-DINM_021479	gene:gene-DINM_021479	unnamed protein product [Onchocerca ochengi]	211-231	222	-31.3	-21.6	0.690096	4	GO:0016020(membrane);GO:0016021(integral component of membrane)	00190(Oxidative phosphorylation)
bma-miR-2a_R+1	transcript:DINM_000826	gene:gene-DINM_000826	gene:gene-DINM_000826	unnamed protein product [Thelazia callipaeda]	1523-1543	1534	-38.9	-29.7	0.763496	3.5	GO:0004807(triose-phosphate isomerase activity);GO:0005829(cytosol);GO:0006094(gluconeogenesis);GO:0006096(glycolytic process);GO:0019563(glycerol catabolic process);GO:0046166(glyceraldehyde-3-phosphate biosynthetic process)	00010(Glycolysis / Gluconeogenesis);00051(Fructose and mannose metabolism);00562(Inositol phosphate metabolism)
bma-miR-57	transcript:DINM_004649	gene:gene-DINM_004649	gene:gene-DINM_004649	putative hydroxypyruvate isomerase [Onchocerca flexuosa]	855-879	870	-51.3	-52.7	1	0	GO:0006090(pyruvate metabolic process);GO:0008903(hydroxypyruvate isomerase activity)	00630(Glyoxylate and dicarboxylate metabolism)
